# Supplementary material for: 1,2,3-Triazolyl-tetrahydropyrimidine Conjugates as Potential Sterol Carrier Protein-2 Inhibitors: Larvicidal Activity against the Malaria Vector Anopheles arabiensis and In Silico Molecular Docking Study
Source: Molecules. 2022 Apr 21;27(9):2676. doi: 10.3390/molecules27092676 (PMC9102322; doi:10.3390/molecules27092676)
Supplement: Supplementary file 1 [file molecules-27-02676-s001.zip]

Archive with 5 entries (4 files):
- ESI/
- ESI/Frames-interactions.dsv
- ESI/RMSD.xlsx
- molecules-1646621-SM.pdf
- movie S1.avi
