# Supplementary material for: 1,2,3-Triazolyl-tetrahydropyrimidine Conjugates as Potential Sterol Carrier Protein-2 Inhibitors: Larvicidal Activity against the Malaria Vector Anopheles arabiensis and In Silico Molecular Docking Study
Source: Molecules. 2022 Apr 21;27(9):2676. doi: 10.3390/molecules27092676 (PMC9102322; doi:10.3390/molecules27092676)
Supplement: Supplementary file 1 [file molecules-27-02676-s001.zip › ESI/RMSD.xlsx]

## Sheet: RMSD
Time	SCP2-3GR	SCP2 -PLM
4	0	0
8	0.6212	0.5588
12	0.6315	0.6667
16	0.6267	0.5957
20	0.6889	0.6022
24	0.7045	0.7319
28	0.717	0.6815
32	0.6999	0.7031
36	0.6694	0.694
40	0.6893	0.7581
44	0.7045	0.7496
48	0.6092	0.6556
52	0.8549	0.6271
56	0.7941	0.7396
60	0.8046	0.7634
64	0.7257	0.8905
68	0.8109	0.6977
72	0.7812	0.7156		3GR	2.1715
76	0.8121	0.7762		PLM	1.30387
80	0.7598	0.7337
84	0.7581	0.7662
88	0.6671	0.7258
92	0.8085	0.7165
96	0.7344	0.8246
100	0.7275	0.8397
104	0.722	0.8051
108	0.6377	0.7798
112	0.7208	0.7475
116	0.7325	0.8614
120	0.9008	0.8585
124	0.8307	0.7109
128	0.7638	0.7786
132	0.8137	0.6703
136	0.7388	0.7865
140	0.7289	0.7325
144	0.7735	0.7723
148	0.716	0.7296
152	0.7757	0.7003
156	0.7869	0.7368
160	0.7158	0.7197
164	0.7074	0.8119
168	0.8171	0.7213
172	0.7586	0.682
176	0.7947	0.8069
180	0.7968	0.823
184	0.7813	0.7962
188	0.9233	0.8419
192	0.924	0.7424
196	0.9502	0.7893
200	0.917	0.6881
204	1.0641	0.7278
208	1.2483	0.7348
212	1.2169	0.7184
216	1.284	0.7128
220	1.3276	0.7342
224	1.3852	0.7502
228	1.356	0.8239
232	1.3396	0.7838
236	1.3091	0.7804
240	1.2006	0.7857
244	1.2674	0.8538
248	1.22	0.8321
252	1.1606	0.7386
256	1.1134	0.6754
260	1.0569	0.6767
264	1.0998	0.6879
268	1.2502	0.7677
272	1.0532	0.7626
276	0.9744	0.7608
280	1.031	0.7759
284	1.006	0.8302
288	1.0073	0.7389
292	1.066	0.8065
296	1.1847	0.7424
300	1.1269	0.7586
304	0.9873	0.7574
308	1.0226	0.7646
312	1.1202	0.7879
316	0.854	0.675
320	0.9073	0.6294
324	0.8189	0.7097
328	0.8697	0.6944
332	0.8633	0.7018
336	0.8321	0.6677
340	1.0339	0.6409
344	0.8933	0.7872
348	0.8224	0.8471
352	0.8011	0.801
356	0.8209	0.8384
360	0.852	0.8995
364	0.8158	0.8418
368	0.9119	0.9388
372	0.947	0.8423
376	0.8442	0.813
380	0.7856	0.7791
384	0.791	0.7523
388	0.8259	0.6453
392	0.8755	0.6549
396	0.7873	0.7572
400	0.7515	0.7366
404	0.7907	0.7408
408	0.8483	0.7772
412	0.8175	0.8151
416	0.9358	0.8363
420	0.9429	0.7849
424	0.9729	0.8595
428	0.8855	0.8196
432	0.997	0.9114
436	1.0066	0.8654
440	0.7892	0.8006
444	0.8787	0.796
448	0.9002	0.7563
452	0.8621	0.853
456	0.9035	0.8937
460	0.8913	0.9488
464	0.8455	0.9103
468	0.9149	0.9142
472	0.6983	0.9348
476	0.7772	0.9361
480	0.8468	0.8461
484	0.7505	0.8714
488	0.793	1.0265
492	0.86	1.0733
496	0.9541	1.0702
500	0.9736	0.8803
504	0.9555	0.8844
508	1.0418	0.8704
512	0.9348	0.803
516	0.9868	0.7682
520	0.9361	0.7478
524	1.0579	0.62
528	1.2392	0.6814
532	1.145	0.7379
536	1.1141	0.8376
540	0.9855	0.9319
544	1.0347	0.9751
548	1.018	0.9728
552	1.0647	0.8909
556	1.1409	0.8912
560	1.1673	0.9874
564	1.0814	0.8213
568	1.2041	0.8001
572	1.2384	0.9106
576	1.1222	1.0002
580	1.2639	0.9976
584	1.2182	0.9089
588	1.2187	0.9666
592	1.0257	0.9045
596	1.1761	0.9744
600	1.1564	1.081
604	1.0744	1.0998
608	1.0228	0.9768
612	1.0263	0.882
616	1.0563	1.0087
620	1.1647	1.0303
624	1.1707	0.8616
628	1.2589	0.9706
632	1.1489	0.8738
636	1.1693	0.9653
640	1.1303	0.886
644	0.9819	0.8409
648	1.0611	0.7672
652	0.8917	0.8013
656	0.9074	0.8184
660	0.9687	0.7914
664	1.1525	0.8062
668	1.0731	0.7529
672	0.9475	0.7858
676	0.9188	0.7722
680	0.9004	0.7857
684	0.8946	0.7927
688	0.9328	0.8478
692	0.8252	0.8382
696	0.8486	0.8611
700	0.8412	0.7347
704	0.7927	0.7547
708	0.8191	0.7124
712	0.8761	0.6818
716	0.953	0.805
720	0.9266	0.7878
724	0.9726	0.8413
728	0.9038	0.8661
732	1.072	0.6908
736	1.1004	0.6369
740	1.1029	0.8439
744	1.0056	0.7402
748	0.9461	0.8649
752	0.8973	0.8696
756	0.9059	1.0347
760	0.9427	0.9911
764	0.987	0.958
768	0.9591	0.8188
772	0.9658	0.8057
776	0.9856	0.9402
780	1.0254	0.9038
784	1.0275	1.0193
788	0.8446	1.0307
792	0.9103	0.934
796	0.8228	0.971
800	0.8585	1.0167
804	0.9148	1.1042
808	0.9447	1.0073
812	0.868	1.0642
816	0.7592	1.038
820	0.7937	0.957
824	0.8508	0.9054
828	0.8599	0.8986
832	0.8729	0.972
836	0.9754	0.9792
840	0.9406	0.934
844	0.9222	0.9317
848	0.8554	0.9762
852	0.8736	0.9845
856	0.8567	0.9223
860	0.9117	0.8322
864	1.0252	1.0408
868	1.0359	1.0154
872	0.9237	0.9651
876	0.9926	1.0442
880	0.9969	0.9899
884	0.9242	0.9039
888	0.8518	0.918
892	1.0302	0.8828
896	1.0543	0.7917
900	1.013	0.7273
904	1.0788	0.7845
908	1.1198	0.8641
912	1.1081	0.8248
916	1.212	0.9917
920	1.2076	0.9319
924	1.1447	0.8961
928	1.2337	0.9058
932	1.362	0.8913
936	1.1404	0.9217
940	1.2872	0.8374
944	1.2774	0.9089
948	1.2714	0.8752
952	1.2732	0.8994
956	1.2535	1.0725
960	1.0718	0.9574
964	1.119	0.9148
968	1.1309	0.8346
972	1.2905	0.8817
976	1.2528	0.8344
980	1.2025	0.846
984	1.2081	0.9446
988	1.305	0.9691
992	1.2661	0.8881
996	1.2784	0.9421
1000	1.3149	0.9749
1004	1.1015	1.0757
1008	1.1232	1.0875
1012	1.0954	1.0668
1016	1.1014	1.0149
1020	1.1585	1.0672
1024	1.1602	0.9116
1028	1.1079	0.7673
1032	1.1757	0.801
1036	1.3134	0.7156
1040	1.3063	0.8648
1044	1.2156	0.759
1048	1.198	0.7665
1052	1.172	0.8528
1056	1.1147	0.8959
1060	1.1153	0.9062
1064	1.2234	0.8032
1068	1.2665	0.8877
1072	1.2544	0.8772
1076	1.2367	0.8748
1080	1.1429	0.9552
1084	1.0676	0.9128
1088	1.0603	0.8914
1092	1.0543	0.8825
1096	1.0679	0.959
1100	0.9691	1.0651
1104	1.2556	1.0286
1108	1.1847	0.9315
1112	1.1776	0.9285
1116	1.0942	0.818
1120	1.0938	0.7855
1124	1.0663	0.8032
1128	1.1121	0.9102
1132	1.1484	0.8511
1136	1.0912	0.8372
1140	0.9893	0.8883
1144	1.0052	0.9747
1148	1.0308	0.8347
1152	0.9685	0.9451
1156	1.0391	1.0226
1160	1.0193	0.9925
1164	1.0352	0.9588
1168	1.0485	0.9154
1172	1.0528	0.9468
1176	1.0131	0.9109
1180	1.1052	0.8922
1184	1.1299	0.7788
1188	1.086	0.9015
1192	1.1107	0.9682
1196	1.0729	0.9148
1200	1.0048	0.8908
1204	0.9959	0.8569
1208	0.9891	0.8734
1212	1.1407	0.8865
1216	1.1567	0.9385
1220	1.1268	1.1718
1224	1.1167	1.0359
1228	1.2164	1.2107
1232	1.0905	1.1752
1236	1.0496	1.3143
1240	1.0701	1.2693
1244	1.0621	1.2978
1248	0.963	1.2573
1252	0.9114	1.2389
1256	1.0096	1.1017
1260	1.0779	1.1708
1264	0.9153	1.237
1268	1.0191	1.1935
1272	1.1113	1.1991
1276	1.1283	1.3578
1280	1.1148	1.2306
1284	1.0701	1.2964
1288	1.1663	1.2515
1292	1.1933	1.1914
1296	1.23	1.1213
1300	1.3412	1.0464
1304	1.4016	0.9973
1308	1.1808	0.9475
1312	1.2412	1.0491
1316	1.1703	1.0038
1320	1.0972	1.0655
1324	1.0532	1.0843
1328	1.1115	1.0043
1332	1.1817	0.9295
1336	1.1598	0.9825
1340	1.0671	0.9601
1344	1.0592	1.036
1348	1.1107	0.8914
1352	1.1479	0.8765
1356	1.1355	0.9411
1360	1.0529	1.1364
1364	1.0176	1.1148
1368	0.9947	1.089
1372	0.9389	1.0828
1376	1.0779	1.2885
1380	1.0667	1.2659
1384	1.0699	1.4452
1388	1.0554	1.4374
1392	1.0638	1.5175
1396	1.019	1.5117
1400	1.0255	1.417
1404	1.0075	1.3586
1408	1.0102	1.4155
1412	1.0204	1.3423
1416	1.0327	1.3776
1420	1.1387	1.3616
1424	0.9723	1.4378
1428	1.0863	1.2864
1432	1.1638	1.2767
1436	1.1296	1.3082
1440	1.2455	1.3626
1444	1.2447	1.3152
1448	1.3232	1.4658
1452	1.2507	1.4004
1456	1.2755	1.2824
1460	1.2407	1.2553
1464	1.244	1.2392
1468	1.3062	1.2675
1472	1.1461	1.2389
1476	1.2193	1.1796
1480	1.1571	1.0338
1484	1.1733	0.9698
1488	1.1146	1.0996
1492	1.0592	1.1397
1496	0.9364	1.1541
1500	0.846	1.0047
1504	0.8737	0.9934
1508	0.8532	0.9577
1512	0.8763	1.1746
1516	0.875	1.0758
1520	0.9557	1.0525
1524	0.9472	0.9935
1528	1.0566	1.1921
1532	1.0667	1.1131
1536	0.9646	1.2289
1540	1.0976	1.2457
1544	0.9443	1.2887
1548	0.9751	1.3636
1552	0.9615	1.3176
1556	1.1277	1.3186
1560	0.996	1.2689
1564	0.9346	1.171
1568	0.8936	1.218
1572	0.9769	1.2159
1576	0.9934	1.2711
1580	0.9451	1.2859
1584	0.9424	1.1258
1588	1.0144	1.092
1592	0.949	1.1822
1596	0.9841	1.0792
1600	0.8514	1.2407
1604	0.868	1.2504
1608	0.9409	1.0471
1612	0.9513	1.0789
1616	1.0762	1.2328
1620	1.0198	1.1553
1624	0.9763	1.1535
1628	1.1077	1.1128
1632	1.0836	1.3349
1636	1.02	1.2957
1640	1.1109	1.4227
1644	0.9361	1.3672
1648	0.967	1.298
1652	1.09	1.3343
1656	1.0604	1.3523
1660	1.0897	1.2693
1664	1.0615	1.2959
1668	1.1222	1.2955
1672	0.9946	1.2389
1676	1.0571	1.2526
1680	1.1273	1.4411
1684	1.0857	1.2722
1688	1.0801	1.2086
1692	1.0758	1.1574
1696	1.1017	1.2298
1700	1.0886	1.2373
1704	1.1392	1.3618
1708	1.1261	1.231
1712	1.0987	1.1808
1716	1.0763	1.3597
1720	1.0996	1.3413
1724	1.0199	1.4024
1728	0.9276	1.5265
1732	0.9708	1.5325
1736	1.0233	1.6508
1740	1.1171	1.5595
1744	1.0962	1.3847
1748	1.076	1.3781
1752	1.1053	1.2165
1756	1.0604	1.2625
1760	0.9723	1.4128
1764	0.9863	1.4028
1768	1.034	1.3867
1772	1.0523	1.2892
1776	0.9732	1.3463
1780	0.9154	1.2937
1784	0.8634	1.3779
1788	1.002	1.2725
1792	1.0549	1.2006
1796	1.1432	1.359
1800	1.153	1.1904
1804	1.2658	1.3097
1808	1.1792	1.4447
1812	1.1299	1.4372
1816	1.1829	1.3431
1820	1.3324	1.4215
1824	1.2172	1.1842
1828	1.252	1.1789
1832	1.2272	1.1754
1836	1.1403	1.4304
1840	1.1176	1.4379
1844	1.118	1.5745
1848	1.162	1.5167
1852	1.0603	1.3356
1856	1.0437	1.4785
1860	1.0358	1.5129
1864	1.1157	1.5414
1868	1.0432	1.4701
1872	1.0385	1.4312
1876	1.0183	1.4739
1880	0.9661	1.4484
1884	0.8127	1.4394
1888	1.0621	1.416
1892	1.1282	1.4159
1896	0.9612	1.3761
1900	1.0969	1.4278
1904	1.1023	1.3669
1908	0.9382	1.3655
1912	1.0166	1.385
1916	0.9721	1.3985
1920	1.1657	1.4728
1924	1.3584	1.4899
1928	1.3732	1.4638
1932	1.4263	1.49
1936	1.3951	1.5171
1940	1.3317	1.4035
1944	1.3647	1.3844
1948	1.2801	1.3001
1952	1.2829	1.3122
1956	1.3202	1.3668
1960	1.2389	1.3195
1964	1.2774	1.3658
1968	1.2121	1.3213
1972	1.1221	1.259
1976	1.1957	1.3817
1980	1.2688	1.354
1984	1.3331	1.3961
1988	1.3373	1.3476
1992	1.2496	1.4132
1996	1.3893	1.3505
2000	1.2916	1.4503
2004	1.2352	1.5675
2008	1.1563	1.3754
2012	1.1133	1.4276
2016	1.1262	1.3005
2020	1.2282	1.3204
2024	1.2422	1.2653
2028	1.1876	1.2607
2032	1.1436	1.143
2036	1.2874	1.1521
2040	1.2837	1.2459
2044	1.3151	1.3219
2048	1.2503	1.3364
2052	1.121	1.2952
2056	1.0111	1.1396
2060	0.9517	1.0605
2064	1.1372	1.1097
2068	1.2341	1.0662
2072	1.2154	1.1398
2076	1.1313	1.0729
2080	1.0944	1.043
2084	0.8987	1.0049
2088	0.8774	1.0673
2092	0.8528	1.0557
2096	0.9494	1.1661
2100	0.9676	1.1938
2104	0.9184	0.9997
2108	0.9622	1.0178
2112	0.9789	0.9435
2116	0.9347	0.9114
2120	0.982	0.9542
2124	0.9865	0.9086
2128	0.9727	0.8496
2132	0.9532	0.9247
2136	0.8953	0.9507
2140	0.9434	0.9675
2144	1.0426	0.9798
2148	1.0233	1.0131
2152	1.054	0.9486
2156	1.0399	0.9724
2160	0.9413	1.0231
2164	0.9779	0.9655
2168	1.0061	0.9579
2172	1.1216	0.9511
2176	1.1229	0.8153
2180	1.2122	0.8382
2184	1.115	0.9581
2188	1.234	0.9396
2192	1.306	0.991
2196	1.3709	0.9369
2200	1.3198	1.0217
2204	1.3878	0.9744
2208	1.2779	0.9968
2212	1.2771	1.0649
2216	1.2445	1.1998
2220	1.3334	1.1234
2224	1.3253	1.1329
2228	1.2192	1.0213
2232	1.2247	1.1019
2236	1.2093	1.0645
2240	1.2388	0.9392
2244	1.1104	0.9167
2248	1.1316	0.973
2252	1.2419	1.0811
2256	1.2144	1.1356
2260	1.0552	0.9814
2264	1.0552	1.1632
2268	1.0343	0.9777
2272	1.0212	0.9723
2276	1.0611	1.0042
2280	1.0063	0.9897
2284	1.0093	1.069
2288	0.9723	1.0231
2292	1.0217	0.9911
2296	0.9576	1.0097
2300	0.9558	1.0064
2304	1.1536	0.9592
2308	1.2576	1.0245
2312	1.2462	0.9753
2316	1.2153	0.9241
2320	1.1711	0.8629
2324	1.1743	1.054
2328	1.1392	0.9721
2332	1.1596	0.9702
2336	1.1823	0.8395
2340	1.105	0.9508
2344	1.1473	0.9878
2348	0.9632	0.9458
2352	1.0279	0.9241
2356	1.0276	0.9605
2360	1.0081	1.1339
2364	1.0247	1.1701
2368	1.0037	1.2452
2372	1.0533	1.2044
2376	1.0781	1.18
2380	1.1659	1.2498
2384	1.046	1.1998
2388	0.95	1.1571
2392	0.9375	1.296
2396	1.1156	1.2525
2400	1.1556	1.3299
2404	1.0713	1.3861
2408	1.0004	1.2434
2412	1.1129	1.1758
2416	1.0076	1.1615
2420	1.0989	1.1352
2424	1.0458	1.1487
2428	1.0604	1.1463
2432	1.0754	1.1658
2436	1.0405	1.16
2440	0.984	1.2041
2444	1.04	1.1518
2448	1.0591	1.2437
2452	1.0752	1.1803
2456	1.1199	1.2035
2460	1.084	1.1458
2464	1.1415	1.1058
2468	1.1187	1.0629
2472	1.0769	1.0234
2476	1.0535	1.0873
2480	1.0959	1.1412
2484	1.185	1.3182
2488	1.1868	1.2933
2492	1.1809	1.0884
2496	1.0689	1.0947
2500	1.1867	0.9677
2504	1.0689	0.9381
2508	1.1748	0.9835
2512	1.1269	0.9855
2516	1.1604	1.1174
2520	1.2297	1.2371
2524	1.3328	1.28
2528	1.3084	1.4194
2532	1.2327	1.1565
2536	1.2282	1.0396
2540	1.2117	1.0853
2544	1.0682	1.0805
2548	1.087	0.9494
2552	1.127	0.8535
2556	1.0921	0.8989
2560	1.152	0.9714
2564	1.081	1.0183
2568	1.0711	1.0067
2572	0.9148	1.0157
2576	0.9442	1.2014
2580	1.0363	1.1064
2584	1.0061	1.0687
2588	0.9925	1.0768
2592	1.0058	1.0069
2596	0.9418	1.1553
2600	0.9781	1.1878
2604	0.8881	1.1279
2608	0.9033	1.0921
2612	0.8836	1.042
2616	0.9194	1.0632
2620	0.9313	1.1415
2624	0.927	1.0226
2628	0.9061	1.0552
2632	0.8899	1.1437
2636	0.8367	1.3117
2640	0.8677	1.1921
2644	0.9165	1.1568
2648	0.9469	1.122
2652	0.9443	1.0436
2656	0.8859	1.0977
2660	0.8999	1.0137
2664	0.909	1.04
2668	0.9121	1.1165
2672	0.9226	1.2348
2676	0.9996	1.1829
2680	0.9273	1.2095
2684	0.9743	1.3082
2688	0.9098	1.284
2692	0.8894	1.1949
2696	0.9503	1.1212
2700	1.0061	1.2124
2704	0.9167	1.2225
2708	0.9189	1.2409
2712	1.0015	1.3183
2716	1.0796	1.3141
2720	1.0863	1.4004
2724	1.1304	1.2608
2728	1.0647	1.3815
2732	1.0943	1.3201
2736	1.1791	1.3781
2740	1.0546	1.2761
2744	1.0036	1.2318
2748	1.0211	1.1681
2752	1.2145	1.1681
2756	1.2966	1.2177
2760	1.1753	1.1748
2764	1.2526	1.2479
2768	1.3191	1.2388
2772	1.143	1.1783
2776	1.0525	1.2041
2780	1.2768	1.2173
2784	1.2663	1.156
2788	1.2707	1.1906
2792	1.3876	1.1557
2796	1.2941	1.2317
2800	1.2916	1.3068
2804	1.2968	1.3087
2808	1.1351	1.2634
2812	1.1362	1.2482
2816	1.1757	1.3428
2820	1.1806	1.258
2824	1.1805	1.243
2828	1.0272	1.1282
2832	1.1173	1.274
2836	1.1215	1.4263
2840	1.1699	1.3253
2844	1.2456	1.2931
2848	1.1795	1.2692
2852	1.1527	1.2285
2856	1.1456	1.3206
2860	1.2542	1.2671
2864	1.233	1.1623
2868	1.2545	1.0986
2872	1.1321	1.1087
2876	1.2763	1.0664
2880	1.1013	1.0262
2884	1.011	1.0792
2888	0.9947	1.1284
2892	1.1118	1.2525
2896	1.0525	1.2546
2900	1.0372	1.2348
2904	1.1223	1.2163
2908	1.0971	1.2317
2912	1.0428	1.2524
2916	1.0208	1.3041
2920	1.1969	1.298
2924	1.2756	1.3731
2928	1.322	1.2537
2932	1.2812	1.2156
2936	1.2676	1.2617
2940	1.1652	1.1702
2944	0.9916	1.068
2948	1.1215	1.1176
2952	0.9412	1.0323
2956	0.9443	1.0018
2960	0.9894	0.9841
2964	1.0279	0.9802
2968	1.0744	0.9208
2972	1.2366	0.885
2976	1.1996	0.9099
2980	1.1988	0.8578
2984	1.1767	0.793
2988	1.0597	0.878
2992	1.3331	0.9217
2996	1.3643	0.9374
3000	1.288	0.9553
3004	1.4095	0.8843
3008	1.4546	0.7525
3012	1.4045	0.9108
3016	1.5573	0.9249
3020	1.6047	0.8241
3024	1.6149	0.8861
3028	1.4222	1.0287
3032	1.3611	0.9835
3036	1.3941	1.0045
3040	1.3303	1.0383
3044	1.2935	1.1647
3048	1.2425	1.065
3052	1.2152	1.0358
3056	1.2306	1.0438
3060	1.2816	1.033
3064	1.1165	1.1116
3068	1.137	1.0548
3072	1.2445	1.1151
3076	1.0951	1.1152
3080	0.9191	1.2149
3084	1.0758	1.1529
3088	1.1291	1.1147
3092	1.0398	1.0466
3096	1.0961	1.0742
3100	1.2073	1.0393
3104	1.1372	1.1798
3108	1.1842	1.1332
3112	1.1592	1.1479
3116	1.1206	1.098
3120	1.1432	1.1464
3124	1.1374	1.0568
3128	1.304	1.1022
3132	1.4677	1.1016
3136	1.4636	1.0783
3140	1.3483	1.0799
3144	1.3221	1.0617
3148	1.3721	1.0433
3152	1.5131	0.9674
3156	1.3846	1.0007
3160	1.4282	0.9204
3164	1.5204	1.1546
3168	1.4692	1.0606
3172	1.4169	1.0712
3176	1.2845	1.0283
3180	1.2816	1.0586
3184	1.2316	1.0472
3188	1.1924	1.0951
3192	1.181	1.0742
3196	1.1256	1.0771
3200	1.2256	0.9963
3204	1.2323	1.0594
3208	1.1388	1.0503
3212	1.2268	1.1164
3216	1.2628	1.1959
3220	1.263	1.1628
3224	1.086	1.249
3228	1.1475	1.1319
3232	1.0768	1.1056
3236	1.2637	1.1053
3240	1.1744	1.2222
3244	1.135	1.0799
3248	1.145	1.132
3252	1.1493	1.1592
3256	1.1935	1.075
3260	1.1622	1.0925
3264	1.1663	1.1275
3268	1.2199	1.0681
3272	1.2312	1.1793
3276	1.3301	1.0905
3280	1.2924	1.2193
3284	1.2083	1.4031
3288	1.2442	1.3055
3292	1.3236	1.3065
3296	1.477	1.1858
3300	1.5158	1.3945
3304	1.4875	1.3724
3308	1.4992	1.3252
3312	1.4781	1.3686
3316	1.522	1.3501
3320	1.4817	1.3568
3324	1.54	1.3438
3328	1.6911	1.3126
3332	1.6976	1.3235
3336	1.6667	1.2811
3340	1.6545	1.238
3344	1.6108	1.1843
3348	1.6409	1.1701
3352	1.5549	1.1755
3356	1.4449	1.099
3360	1.3907	1.2189
3364	1.2641	1.3609
3368	1.2838	1.2423
3372	1.3024	1.2653
3376	1.5544	1.2105
3380	1.5168	1.1842
3384	1.62	1.2949
3388	1.4901	1.172
3392	1.4241	1.0652
3396	1.4181	1.1126
3400	1.4133	1.1203
3404	1.4855	1.3046
3408	1.6041	1.3376
3412	1.5054	1.2715
3416	1.4158	1.2019
3420	1.4372	1.3844
3424	1.5628	1.3745
3428	1.4199	1.2794
3432	1.3997	1.2589
3436	1.3371	1.1758
3440	1.4292	1.1447
3444	1.4651	1.2506
3448	1.4606	1.2622
3452	1.3987	1.1294
3456	1.302	1.2271
3460	1.2878	1.2086
3464	1.2853	1.2133
3468	1.2745	1.2666
3472	1.28	1.2275
3476	1.3541	1.3692
3480	1.3081	1.3031
3484	1.3987	1.3218
3488	1.3445	1.2814
3492	1.5159	1.2452
3496	1.4094	1.1294
3500	1.367	1.166
3504	1.3774	1.1709
3508	1.4425	1.2053
3512	1.3481	1.3048
3516	1.4403	1.3823
3520	1.4461	1.303
3524	1.5066	1.2454
3528	1.5041	1.2258
3532	1.4237	1.2666
3536	1.4418	1.2492
3540	1.411	1.3115
3544	1.4919	1.2372
3548	1.5535	1.1759
3552	1.6631	1.1226
3556	1.701	1.29
3560	1.6843	1.1234
3564	1.6076	1.1327
3568	1.6371	1.2233
3572	1.5784	1.1302
3576	1.6382	1.1387
3580	1.507	1.0881
3584	1.5199	1.1058
3588	1.4556	1.1752
3592	1.3967	1.117
3596	1.4613	1.223
3600	1.5529	1.1442
3604	1.6083	1.2
3608	1.7263	1.2168
3612	1.6657	1.3434
3616	1.6741	1.183
3620	1.628	1.2237
3624	1.5648	1.2436
3628	1.5021	1.171
3632	1.4858	1.0825
3636	1.4204	1.1588
3640	1.2697	1.0535
3644	1.3176	1.0668
3648	1.3352	1.1769
3652	1.3399	1.1611
3656	1.3192	1.2883
3660	1.3133	1.2983
3664	1.4163	1.1779
3668	1.3557	1.2403
3672	1.4361	1.4142
3676	1.5507	1.3751
3680	1.4088	1.402
3684	1.3835	1.3325
3688	1.3999	1.367
3692	1.3967	1.3678
3696	1.385	1.2822
3700	1.3243	1.2753
3704	1.3101	1.2837
3708	1.4304	1.3596
3712	1.5119	1.2126
3716	1.4791	1.2522
3720	1.6263	1.1878
3724	1.6986	1.2682
3728	1.6043	1.2469
3732	1.6671	1.2141
3736	1.7247	1.3246
3740	1.5297	1.1842
3744	1.5915	1.2355
3748	1.5203	1.2487
3752	1.5233	1.4118
3756	1.4911	1.319
3760	1.5177	1.3681
3764	1.54	1.416
3768	1.6118	1.334
3772	1.4167	1.4436
3776	1.5336	1.5162
3780	1.5443	1.4011
3784	1.3648	1.4149
3788	1.5422	1.5415
3792	1.3466	1.4721
3796	1.417	1.3809
3800	1.4897	1.4989
3804	1.5302	1.3114
3808	1.5845	1.3703
3812	1.5813	1.4123
3816	1.4992	1.375
3820	1.4818	1.4002
3824	1.4307	1.3899
3828	1.3912	1.242
3832	1.4842	1.1261
3836	1.518	1.1676
3840	1.477	1.179
3844	1.5664	1.1849
3848	1.6273	1.2444
3852	1.6724	1.2483
3856	1.5582	1.2786
3860	1.5279	1.3451
3864	1.5255	1.3763
3868	1.3691	1.186
3872	1.3802	1.4465
3876	1.4638	1.3206
3880	1.3587	1.342
3884	1.2732	1.2721
3888	1.4145	1.2477
3892	1.4977	1.2609
3896	1.3809	1.3053
3900	1.4477	1.3606
3904	1.2958	1.3468
3908	1.3208	1.3899
3912	1.3585	1.399
3916	1.3403	1.4145
3920	1.4089	1.2921
3924	1.3697	1.3192
3928	1.5055	1.416
3932	1.4247	1.4339
3936	1.4992	1.3717
3940	1.4798	1.4682
3944	1.5033	1.3699
3948	1.5551	1.3365
3952	1.5842	1.4004
3956	1.4578	1.3309
3960	1.4183	1.4073
3964	1.5031	1.4799
3968	1.5574	1.3826
3972	1.5565	1.4427
3976	1.4429	1.4457
3980	1.2586	1.3979
3984	1.3631	1.3365
3988	1.3133	1.3454
3992	1.4375	1.4591
3996	1.3155	1.479
4000	1.3356	1.4814
4004	1.3816	1.3541
4008	1.3996	1.2683
4012	1.4614	1.3742
4016	1.4107	1.318
4020	1.5312	1.4355
4024	1.4548	1.4096
4028	1.3946	1.4229
4032	1.4718	1.2968
4036	1.5718	1.4581
4040	1.5865	1.4074
4044	1.7113	1.4061
4048	1.533	1.3187
4052	1.4633	1.3157
4056	1.4948	1.1319
4060	1.5757	1.1177
4064	1.5562	1.1633
4068	1.5993	1.1944
4072	1.5736	1.2207
4076	1.597	1.1268
4080	1.5378	1.1541
4084	1.4985	1.2354
4088	1.4251	1.2197
4092	1.4211	1.3094
4096	1.3524	1.1648
4100	1.2905	1.1327
4104	1.1564	1.2142
4108	1.2832	1.2808
4112	1.1866	1.2471
4116	1.229	1.1833
4120	1.2212	1.2294
4124	1.107	1.1819
4128	1.1811	1.0602
4132	1.2412	1.1535
4136	1.2124	1.1765
4140	1.2823	1.228
4144	1.3305	1.1503
4148	1.4292	1.196
4152	1.4451	1.2107
4156	1.4867	1.2057
4160	1.4505	1.17
4164	1.4143	1.1657
4168	1.3955	1.2045
4172	1.3684	1.0876
4176	1.2842	1.2402
4180	1.3354	1.2921
4184	1.3852	1.2416
4188	1.4345	1.2577
4192	1.4406	1.2739
4196	1.4023	1.2509
4200	1.3904	1.2759
4204	1.3251	1.1856
4208	1.3205	1.1266
4212	1.318	0.9865
4216	1.3559	1.1367
4220	1.4374	1.2155
4224	1.3807	1.1369
4228	1.2926	1.2424
4232	1.2948	1.238
4236	1.3327	1.2518
4240	1.3307	1.2109
4244	1.3206	1.105
4248	1.2841	1.1337
4252	1.3212	1.1107
4256	1.3106	1.0553
4260	1.3192	1.1034
4264	1.54	1.079
4268	1.491	1.1038
4272	1.5347	1.1281
4276	1.5844	1.0734
4280	1.4195	1.0435
4284	1.514	0.9966
4288	1.5358	0.9472
4292	1.5403	1.0002
4296	1.5104	1.0244
4300	1.5045	0.9966
4304	1.5485	1.0783
4308	1.5416	0.9371
4312	1.4792	0.91
4316	1.5321	0.8456
4320	1.4442	0.8979
4324	1.5131	0.9027
4328	1.6306	0.9251
4332	1.426	1.0314
4336	1.5525	1.0458
4340	1.3468	1.008
4344	1.3426	1.0722
4348	1.353	1.0153
4352	1.3693	0.9757
4356	1.3778	0.9998
4360	1.3363	0.9857
4364	1.417	1.0173
4368	1.4602	0.9718
4372	1.4475	1.1345
4376	1.4232	1.031
4380	1.3862	1.0254
4384	1.3132	0.9522
4388	1.3884	0.9826
4392	1.3476	0.9365
4396	1.3451	0.9749
4400	1.372	1.0221
4404	1.5262	0.985
4408	1.6708	1.0184
4412	1.5519	0.9582
4416	1.5528	0.9678
4420	1.695	0.9124
4424	1.8318	1.0069
4428	1.6651	1.0436
4432	1.7755	0.9726
4436	1.6719	0.9753
4440	1.6365	0.8918
4444	1.6026	0.9929
4448	1.5932	0.996
4452	1.4449	0.9838
4456	1.4951	1.0099
4460	1.6082	1.1127
4464	1.5805	0.9891
4468	1.6402	1.0429
4472	1.6236	1.06
4476	1.7263	1.1167
4480	1.7151	1.181
4484	1.55	1.057
4488	1.5804	1.1098
4492	1.5044	0.9195
4496	1.5079	0.954
4500	1.4537	1.1209
4504	1.4002	1.2297
4508	1.4668	1.3467
4512	1.4619	1.3221
4516	1.4018	1.2947
4520	1.3343	1.1589
4524	1.408	1.1056
4528	1.3618	1.051
4532	1.4117	1.0378
4536	1.4194	1.2387
4540	1.4819	1.1791
4544	1.5184	1.0229
4548	1.6131	1.1742
4552	1.6719	1.2017
4556	1.363	1.1019
4560	1.5309	1.1052
4564	1.4709	1.0632
4568	1.6509	1.186
4572	1.5983	1.1175
4576	1.5084	1.2099
4580	1.5358	1.1131
4584	1.4845	1.2172
4588	1.4781	1.1572
4592	1.3707	1.2004
4596	1.3418	1.2126
4600	1.3772	1.2022
4604	1.3906	1.2277
4608	1.3896	1.079
4612	1.4338	0.9999
4616	1.5237	1.0885
4620	1.6186	1.1797
4624	1.4985	1.2228
4628	1.4842	1.1341
4632	1.5404	1.1608
4636	1.4876	1.0421
4640	1.5263	1.2132
4644	1.473	1.0939
4648	1.5326	1.1296
4652	1.561	1.1409
4656	1.4985	1.1982
4660	1.5293	1.1488
4664	1.4941	1.1775
4668	1.5101	1.0911
4672	1.5267	1.0952
4676	1.4125	1.0519
4680	1.4552	1.1045
4684	1.378	0.9738
4688	1.3845	1.0203
4692	1.4278	1.1119
4696	1.5291	0.9767
4700	1.4187	1.1065
4704	1.4102	1.0412
4708	1.295	1.1067
4712	1.446	1.1387
4716	1.4143	1.1138
4720	1.4691	1.133
4724	1.5645	1.048
4728	1.5595	1.1591
4732	1.5253	1.1332
4736	1.5802	1.1265
4740	1.5808	1.3153
4744	1.4757	1.1825
4748	1.4538	1.236
4752	1.4482	1.2516
4756	1.5697	1.0883
4760	1.4588	1.1544
4764	1.5615	1.0677
4768	1.5776	1.0903
4772	1.6587	0.9921
4776	1.6275	0.9892
4780	1.6484	1.1198
4784	1.6233	1.2044
4788	1.6217	1.2169
4792	1.6152	1.2035
4796	1.5887	1.1798
4800	1.5991	1.1717
4804	1.6298	1.1479
4808	1.7763	1.1154
4812	1.6084	1.1825
4816	1.6277	1.1054
4820	1.6722	0.9918
4824	1.6062	1.0131
4828	1.7057	1.0715
4832	1.5375	1.1051
4836	1.6468	1.1368
4840	1.5937	1.143
4844	1.5437	1.107
4848	1.606	1.2761
4852	1.6219	1.0868
4856	1.5421	1.0414
4860	1.5579	1.1708
4864	1.5647	1.1618
4868	1.6991	1.2487
4872	1.6744	1.1853
4876	1.6713	1.2519
4880	1.703	1.309
4884	1.7743	1.1864
4888	1.5721	1.2163
4892	1.627	1.0999
4896	1.6781	1.2204
4900	1.5509	1.1296
4904	1.5959	1.1427
4908	1.4731	1.1678
4912	1.4798	1.0797
4916	1.5439	1.1602
4920	1.7412	1.0991
4924	1.7121	1.1166
4928	1.7397	0.9838
4932	1.6767	1.0283
4936	1.7943	0.9695
4940	1.9892	0.9819
4944	2.1236	0.8951
4948	2.0106	0.8612
4952	1.8752	0.9203
4956	1.9512	0.9558
4960	1.707	1.0309
4964	1.7173	1.0339
4968	1.7064	1.0304
4972	1.6677	1.0336
4976	1.7448	1.0122
4980	1.7091	0.9474
4984	1.5785	1.0613
4988	1.4748	1.0093
4992	1.5088	1.0483
4996	1.4992	1.0804
5000	1.5545	1.1571
5004	1.6495	1.1647
5008	1.6281	1.2071
5012	1.705	1.1972
5016	1.5861	1.1067
5020	1.5956	1.0534
5024	1.5353	1.0323
5028	1.6125	1.2293
5032	1.5692	1.1903
5036	1.5843	1.082
5040	1.5802	1.0215
5044	1.7111	1.2023
5048	1.6514	1.1579
5052	1.6688	1.0984
5056	1.6045	1.1124
5060	1.6527	1.1114
5064	1.8038	1.0839
5068	1.7655	1.1377
5072	1.727	1.1062
5076	1.6122	1.0566
5080	1.7174	1.0606
5084	1.556	1.1304
5088	1.8108	1.1359
5092	1.761	1.1324
5096	1.688	1.0619
5100	1.7323	1.0811
5104	1.7012	1.0412
5108	1.5276	1.0914
5112	1.4351	1.0953
5116	1.5874	1.0573
5120	1.4983	1.2354
5124	1.7105	1.1542
5128	1.7866	1.1353
5132	1.7778	1.265
5136	1.8487	1.1501
5140	1.7507	1.2259
5144	1.8786	1.1842
5148	1.7969	1.1192
5152	1.9531	1.1997
5156	1.9236	1.1579
5160	1.8324	1.152
5164	1.8802	1.2119
5168	1.7526	1.1239
5172	1.859	1.0839
5176	1.7524	1.1721
5180	1.6984	1.2107
5184	1.7013	1.1863
5188	1.7225	1.1733
5192	1.6626	1.2693
5196	1.4971	1.2184
5200	1.5574	1.1668
5204	1.5183	1.0487
5208	1.6449	1.1068
5212	1.68	1.1693
5216	1.5615	1.0268
5220	1.5889	1.0762
5224	1.7514	1.0935
5228	1.6158	0.9997
5232	1.8435	1.081
5236	1.7249	0.9636
5240	1.7568	1.051
5244	1.6965	0.9515
5248	1.7287	1.0065
5252	1.6455	1.0583
5256	1.7048	1.0985
5260	1.4236	1.0677
5264	1.5175	1.1911
5268	1.4852	1.2082
5272	1.501	1.2076
5276	1.471	1.2146
5280	1.404	1.2725
5284	1.3875	1.2546
5288	1.3574	1.0815
5292	1.4828	1.0184
5296	1.404	1.0385
5300	1.4327	1.0459
5304	1.4958	1.0309
5308	1.5424	1.087
5312	1.6434	1.0988
5316	1.5538	1.1523
5320	1.6279	1.0259
5324	1.6374	1.1102
5328	1.7178	1.0687
5332	1.6351	1.1839
5336	1.5294	1.1858
5340	1.6533	1.1222
5344	1.6571	1.0968
5348	1.5581	1.1817
5352	1.4696	1.061
5356	1.4977	1.1595
5360	1.5157	1.2381
5364	1.5965	1.2493
5368	1.7739	1.3301
5372	1.6267	1.1593
5376	1.6674	1.1907
5380	1.5814	1.238
5384	1.6597	1.2798
5388	1.587	1.2305
5392	1.6135	1.2154
5396	1.7606	1.3475
5400	1.9095	1.3551
5404	1.8727	1.4046
5408	1.8411	1.2971
5412	1.9109	1.4547
5416	1.8022	1.3507
5420	1.6781	1.3424
5424	1.6991	1.3601
5428	1.6233	1.276
5432	1.7209	1.3178
5436	1.6455	1.4227
5440	1.4551	1.4076
5444	1.5093	1.1918
5448	1.4953	1.1392
5452	1.5577	1.0692
5456	1.5427	1.0851
5460	1.5283	1.1453
5464	1.4208	1.1492
5468	1.4023	1.0738
5472	1.3474	1.0875
5476	1.3555	1.1902
5480	1.3364	1.1818
5484	1.4088	1.2125
5488	1.4818	1.2367
5492	1.4262	1.2706
5496	1.5112	1.3117
5500	1.5541	1.2721
5504	1.5489	1.3157
5508	1.4638	1.2534
5512	1.4824	1.2541
5516	1.4346	1.312
5520	1.3961	1.2958
5524	1.4307	1.4243
5528	1.3831	1.3014
5532	1.558	1.1641
5536	1.493	1.1995
5540	1.5355	1.2133
5544	1.4693	1.2376
5548	1.4299	1.1619
5552	1.4527	1.1139
5556	1.5608	1.1842
5560	1.5216	1.2155
5564	1.4207	1.1558
5568	1.3705	1.1227
5572	1.4042	1.1478
5576	1.4181	1.1642
5580	1.4772	1.177
5584	1.4365	1.1771
5588	1.4336	1.1678
5592	1.4104	1.2013
5596	1.469	1.1444
5600	1.5564	1.0872
5604	1.5836	1.2236
5608	1.5912	1.2947
5612	1.5431	1.1873
5616	1.6082	1.0976
5620	1.5149	1.1848
5624	1.7108	1.1695
5628	1.6543	1.1779
5632	1.7927	1.1796
5636	1.6982	1.3263
5640	1.5772	1.1829
5644	1.6602	1.1372
5648	1.5527	1.2748
5652	1.5173	1.2074
5656	1.5306	1.2265
5660	1.549	1.2867
5664	1.5088	1.2405
5668	1.4295	1.212
5672	1.4667	1.069
5676	1.4583	1.1575
5680	1.6456	1.1347
5684	1.6643	1.1468
5688	1.7132	1.0757
5692	1.8328	1.216
5696	1.8956	1.1225
5700	1.9985	1.1805
5704	1.9362	1.087
5708	1.8307	1.1499
5712	1.962	1.069
5716	1.8141	1.0334
5720	1.9428	1.1275
5724	1.9208	1.2002
5728	1.9407	1.1532
5732	1.8433	1.0828
5736	1.8767	1.1762
5740	1.8607	1.1385
5744	1.8706	1.1922
5748	1.8637	1.3404
5752	1.8314	1.1967
5756	1.7842	1.2693
5760	1.8975	1.3209
5764	1.8453	1.276
5768	1.9966	1.1909
5772	1.893	1.1963
5776	1.8565	1.2549
5780	1.7338	1.2628
5784	1.7779	1.2421
5788	1.8628	1.2801
5792	2.0066	1.3224
5796	2.0855	1.1649
5800	2.1289	1.2127
5804	2.0252	1.3435
5808	2.0681	1.3203
5812	2.1388	1.3375
5816	2.0673	1.2846
5820	1.9418	1.3402
5824	1.9278	1.3395
5828	1.8534	1.3277
5832	1.9881	1.3515
5836	1.9979	1.276
5840	2.1061	1.2571
5844	2.1138	1.3076
5848	2.1277	1.3425
5852	2.2608	1.3479
5856	2.3656	1.3732
5860	2.3979	1.305
5864	2.2861	1.0583
5868	2.3752	1.1508
5872	2.3112	1.0988
5876	2.2478	1.1267
5880	2.2893	1.1766
5884	2.1193	1.1306
5888	2.1656	1.1565
5892	2.2391	1.0978
5896	2.3319	1.2533
5900	2.4087	1.122
5904	2.3519	1.1072
5908	2.3535	1.1361
5912	2.3884	1.1481
5916	2.321	1.1662
5920	2.3802	1.3063
5924	2.4349	1.3277
5928	2.3765	1.2953
5932	2.367	1.3221
5936	2.4178	1.1349
5940	2.4253	1.2202
5944	2.3825	1.1514
5948	2.2807	1.432
5952	2.32	1.4297
5956	2.3383	1.4357
5960	2.2751	1.5984
5964	2.2661	1.4673
5968	2.5119	1.4416
5972	2.5943	1.3465
5976	2.473	1.3304
5980	2.4307	1.3297
5984	2.418	1.2975
5988	2.3959	1.1748
5992	2.2739	1.2708
5996	2.3607	1.3206
6000	2.3279	1.3653
6004	2.34	1.513
6008	2.3345	1.422
6012	2.3943	1.4374
6016	2.3497	1.3812
6020	2.505	1.2956
6024	2.447	1.3555
6028	2.504	1.3284
6032	2.5687	1.3558
6036	2.4205	1.397
6040	2.3863	1.4218
6044	2.4352	1.4431
6048	2.275	1.4129
6052	2.2497	1.4826
6056	2.2862	1.4753
6060	2.2944	1.2108
6064	2.1473	1.3416
6068	2.1961	1.3427
6072	2.2571	1.3804
6076	2.2903	1.2303
6080	2.3407	1.3029
6084	2.2836	1.2831
6088	2.2028	1.3056
6092	2.2179	1.3315
6096	2.1903	1.3472
6100	2.1759	1.3578
6104	2.2296	1.3997
6108	2.2208	1.3078
6112	2.3001	1.3373
6116	2.2735	1.2703
6120	2.2673	1.2528
6124	2.1276	1.0714
6128	2.0756	1.1383
6132	2.143	1.0871
6136	2.19	1.0641
6140	2.1523	1.0466
6144	2.1776	1.0281
6148	2.4036	0.9457
6152	2.3449	0.8445
6156	2.3123	0.9178
6160	2.4553	0.9145
6164	2.3094	0.992
6168	2.4547	1.1043
6172	2.453	1.0738
6176	2.4088	0.9411
6180	2.422	0.8919
6184	2.5569	0.9247
6188	2.5227	1.0375
6192	2.5199	1.0205
6196	2.4557	0.9909
6200	2.4362	1.0345
6204	2.3965	0.9733
6208	2.2011	0.977
6212	2.3095	0.9588
6216	2.3114	1.0543
6220	2.343	1.1582
6224	2.2774	1.0461
6228	2.2506	0.9479
6232	2.2678	0.9914
6236	2.2648	1.0242
6240	2.372	0.9279
6244	2.3747	1.0573
6248	2.5366	1.0375
6252	2.6319	1.0594
6256	2.5887	1.0259
6260	2.6541	1.0341
6264	2.6219	0.976
6268	2.5565	0.9827
6272	2.5067	0.9573
6276	2.5247	0.9875
6280	2.6025	0.9428
6284	2.5078	0.9399
6288	2.5195	1.0259
6292	2.5152	0.8801
6296	2.501	0.9236
6300	2.4597	0.9809
6304	2.4988	0.9708
6308	2.5298	1.0584
6312	2.6297	1.028
6316	2.6269	0.9375
6320	2.4895	0.9329
6324	2.4096	1.0575
6328	2.4194	0.9722
6332	2.4317	1.0682
6336	2.44	0.9868
6340	2.302	1.0772
6344	2.3379	1.0578
6348	2.4342	1.0091
6352	2.4119	1.005
6356	2.4519	0.9155
6360	2.4898	0.895
6364	2.3755	0.8636
6368	2.3637	0.8837
6372	2.1865	0.8942
6376	2.2855	0.894
6380	2.3219	0.9864
6384	2.3369	0.9556
6388	2.2769	1.0796
6392	2.3869	1.0008
6396	2.3477	1.069
6400	2.3983	1.0821
6404	2.23	0.973
6408	2.3293	0.9152
6412	2.32	0.9912
6416	2.3641	1.0139
6420	2.2421	1.0921
6424	2.3216	1.0326
6428	2.288	0.959
6432	2.4906	0.9734
6436	2.3829	0.9563
6440	2.3034	1.0116
6444	2.4464	0.9669
6448	2.4869	0.955
6452	2.432	0.9933
6456	2.4018	0.9572
6460	2.2782	0.973
6464	2.3153	0.9264
6468	2.3653	1.0122
6472	2.3482	1.0329
6476	2.417	1.0302
6480	2.3813	0.9369
6484	2.2219	1.0753
6488	2.41	1.0388
6492	2.3258	1.1181
6496	2.4266	1.0149
6500	2.4042	0.9151
6504	2.3038	0.9276
6508	2.3393	1.0079
6512	2.3254	0.9362
6516	2.378	0.9296
6520	2.3947	1.0325
6524	2.5242	1.0582
6528	2.4589	1.0551
6532	2.4365	1.0509
6536	2.4496	1.0899
6540	2.442	1.0063
6544	2.3568	0.955
6548	2.3662	0.9354
6552	2.2683	0.9409
6556	2.3417	1.0489
6560	2.2954	0.9569
6564	2.3748	1.0799
6568	2.4277	1.0362
6572	2.3776	1.0812
6576	2.2482	1.0742
6580	2.3617	1.1202
6584	2.2412	1.1449
6588	2.276	1.1356
6592	2.265	1.1263
6596	2.3815	1.0864
6600	2.2906	1.0981
6604	2.3075	1.068
6608	2.2623	1.0241
6612	2.2302	1.0412
6616	2.2385	1.0729
6620	2.1534	1.134
6624	2.1888	1.1596
6628	2.3054	1.1216
6632	2.3032	1.1703
6636	2.3701	1.0964
6640	2.3282	1.1525
6644	2.3014	1.1365
6648	2.4262	1.0951
6652	2.3416	1.0816
6656	2.2539	1.1914
6660	2.2509	1.0983
6664	2.2234	1.0384
6668	2.1667	1.0398
6672	2.11	1.0717
6676	2.212	0.9987
6680	2.1961	1.032
6684	2.2409	1.0337
6688	2.2657	1.0215
6692	2.2422	0.9921
6696	2.3883	1.0645
6700	2.4588	1.0504
6704	2.4238	1.1651
6708	2.3898	1.002
6712	2.3729	1.0486
6716	2.3128	1.0129
6720	2.3389	1.0526
6724	2.4073	0.9831
6728	2.3096	1.0617
6732	2.24	1.0008
6736	2.4081	1.0142
6740	2.3432	0.9969
6744	2.2494	1.0797
6748	2.2544	1.0609
6752	2.3892	1.0812
6756	2.3906	1.0134
6760	2.3354	1.0504
6764	2.3361	1.0403
6768	2.3306	1.0038
6772	2.2568	0.9672
6776	2.4398	1.148
6780	2.4361	1.1447
6784	2.3095	1.1221
6788	2.3265	1.0939
6792	2.3096	1.1352
6796	2.4015	1.2003
6800	2.39	1.2043
6804	2.3904	1.1503
6808	2.4727	1.1531
6812	2.4843	1.2165
6816	2.4617	1.2096
6820	2.4247	1.1169
6824	2.4827	1.1094
6828	2.5028	1.0589
6832	2.4948	1.2537
6836	2.5265	1.1837
6840	2.5112	1.0606
6844	2.5421	1.0766
6848	2.5562	1.011
6852	2.3436	1.0378
6856	2.3385	1.148
6860	2.2879	1.0531
6864	2.257	1.1821
6868	2.2012	1.1114
6872	2.043	1.0307
6876	2.149	0.9807
6880	2.3336	0.9979
6884	2.168	1.0869
6888	2.3058	0.9375
6892	2.1851	1.0641
6896	2.2794	1.065
6900	2.4125	1.0737
6904	2.3504	1.0217
6908	2.236	1.1625
6912	2.2563	1.1453
6916	2.2508	1.0276
6920	2.242	1.0579
6924	2.2029	0.9673
6928	2.2097	1.0081
6932	2.155	0.9696
6936	2.1461	0.9761
6940	2.2527	0.9672
6944	2.2924	0.9891
6948	2.2941	0.9683
6952	2.1502	1.1091
6956	2.1645	1.016
6960	2.1539	1.0445
6964	2.0186	1.0785
6968	2.072	1.0998
6972	1.9897	1.1115
6976	1.963	1.1465
6980	1.951	1.2171
6984	1.9591	1.1904
6988	1.8057	1.1275
6992	1.7613	1.2024
6996	1.8494	1.3269
7000	1.826	1.0957
7004	1.7956	1.2113
7008	1.7546	1.2132
7012	1.9267	1.0909
7016	1.965	1.1045
7020	2.0374	1.0146
7024	1.8024	1.0886
7028	1.7528	1.1177
7032	1.8935	1.2002
7036	1.8586	1.1536
7040	1.8384	1.1142
7044	1.8445	1.2016
7048	1.7965	1.2274
7052	1.8156	1.1693
7056	1.6699	1.1437
7060	1.5534	1.0841
7064	1.5507	1.0769
7068	1.5417	1.0156
7072	1.5204	1.0265
7076	1.5709	1.0203
7080	1.608	0.9565
7084	1.7103	0.9872
7088	1.7115	0.9522
7092	1.8436	1.0036
7096	1.8741	1.022
7100	1.8534	1.099
7104	1.8422	1.1174
7108	1.7931	1.0627
7112	1.6977	1.0664
7116	1.7658	1.2248
7120	1.8325	1.1608
7124	1.8687	1.2201
7128	1.8461	1.22
7132	1.9275	1.2594
7136	1.9016	1.1355
7140	2.0277	1.1383
7144	2.1421	1.1667
7148	2.2264	1.0979
7152	2.3886	1.1366
7156	2.4768	1.1504
7160	2.3427	1.1098
7164	2.3869	1.1478
7168	2.2855	1.196
7172	2.2454	1.1309
7176	2.1388	1.1244
7180	2.2123	1.1277
7184	2.1077	1.0766
7188	2.1194	1.0912
7192	2.039	1.1618
7196	2.076	1.101
7200	2.0092	1.1304
7204	1.9951	1.1563
7208	1.9769	1.103
7212	1.8295	1.0324
7216	1.7429	1.1406
7220	1.6935	1.208
7224	1.7747	1.0873
7228	1.6576	1.2143
7232	1.6462	1.1031
7236	1.6297	1.0232
7240	1.59	1.092
7244	1.755	1.0554
7248	1.6249	1.1188
7252	1.7002	1.0923
7256	1.7146	1.2135
7260	1.7826	1.2323
7264	1.6382	1.2433
7268	1.729	1.1196
7272	1.6208	1.0974
7276	1.7427	1.3013
7280	1.7389	1.2419
7284	1.6964	1.1547
7288	1.6893	1.2725
7292	1.7287	1.2205
7296	1.8254	1.2885
7300	1.9202	1.3304
7304	1.9388	1.2529
7308	1.8739	1.3216
7312	1.6941	1.2339
7316	1.6435	1.3055
7320	1.6516	1.3631
7324	1.6556	1.2898
7328	1.7321	1.4113
7332	1.7058	1.5435
7336	1.7314	1.3596
7340	1.6571	1.3583
7344	1.6452	1.4286
7348	1.5756	1.4504
7352	1.5455	1.4396
7356	1.5982	1.4097
7360	1.5614	1.3625
7364	1.5561	1.4539
7368	1.6655	1.3584
7372	1.6015	1.4405
7376	1.5656	1.3401
7380	1.5586	1.3958
7384	1.6031	1.3776
7388	1.6377	1.3502
7392	1.5318	1.2989
7396	1.6301	1.3609
7400	1.6105	1.2129
7404	1.6402	1.3824
7408	1.6661	1.3135
7412	1.5381	1.363
7416	1.6118	1.3317
7420	1.6318	1.2406
7424	1.6386	1.3509
7428	1.4732	1.3891
7432	1.3234	1.2144
7436	1.4376	1.2175
7440	1.3349	1.2809
7444	1.3131	1.2477
7448	1.4753	1.2732
7452	1.5986	1.2516
7456	1.656	1.2445
7460	1.6467	1.161
7464	1.7238	1.1837
7468	1.8637	1.1526
7472	1.7248	1.1504
7476	1.7798	1.194
7480	1.7039	1.0817
7484	1.505	1.1065
7488	1.4883	1.1353
7492	1.4472	1.0014
7496	1.4649	0.9785
7500	1.4274	1.0386
7504	1.4837	0.997
7508	1.5108	1.1464
7512	1.4109	1.1353
7516	1.4308	0.9981
7520	1.4923	0.99
7524	1.5367	1.002
7528	1.4431	1.0533
7532	1.5227	0.9919
7536	1.4412	1.025
7540	1.4874	0.96
7544	1.3847	1.0661
7548	1.3604	0.9722
7552	1.396	0.9357
7556	1.2815	1.029
7560	1.2667	0.9631
7564	1.2353	0.9643
7568	1.2041	1.0413
7572	1.2989	1.1419
7576	1.2415	1.1751
7580	1.1647	1.08
7584	1.229	1.2068
7588	1.3574	1.307
7592	1.3527	1.241
7596	1.318	1.2104
7600	1.3243	1.1859
7604	1.2824	1.174
7608	1.2871	1.0476
7612	1.4029	1.1574
7616	1.3883	1.0645
7620	1.5099	1.1265
7624	1.5719	1.036
7628	1.6009	1.1223
7632	1.6674	1.1007
7636	1.7552	1.1916
7640	1.8979	1.0919
7644	1.8506	1.1262
7648	1.8425	1.0384
7652	1.8671	1.054
7656	1.7205	1.085
7660	1.6618	1.1608
7664	1.6593	1.2158
7668	1.8516	1.229
7672	1.8622	1.1451
7676	1.8748	1.1363
7680	2.016	1.0567
7684	2.1952	1.1872
7688	2.2131	1.1289
7692	2.1958	1.1943
7696	2.2219	1.0779
7700	2.1158	1.0952
7704	2.0062	0.9819
7708	1.8966	0.9415
7712	2.1162	0.9715
7716	2.1014	0.9838
7720	2.168	1.0242
7724	2.1533	0.973
7728	2.0392	1.0458
7732	2.1625	1.0645
7736	2.1268	1.1209
7740	2.0877	1.1401
7744	2.1265	1.0919
7748	2.0853	1.0532
7752	2.1796	1.1526
7756	2.2399	1.1809
7760	2.1077	1.2168
7764	2.116	1.1045
7768	2.1072	1.1063
7772	2.0508	1.1184
7776	2.0811	1.1793
7780	1.9587	1.0721
7784	1.9454	1.0307
7788	2.0163	1.0096
7792	2.1117	1.042
7796	2.232	1.1763
7800	2.1198	0.977
7804	2.1022	1.0512
7808	2.0568	1.0572
7812	1.9629	1.0555
7816	2.0001	1.0486
7820	1.9981	1.0956
7824	1.9565	1.0892
7828	2.0443	1.1925
7832	2.0092	1.1259
7836	1.9907	1.1118
7840	2.0371	1.083
7844	2.2025	1.1359
7848	2.2308	1.0632
7852	2.1902	1.1266
7856	1.9824	1.2103
7860	1.9931	1.1665
7864	1.8934	1.2378
7868	1.9849	1.1905
7872	1.9256	1.0773
7876	2.0342	1.1526
7880	2.0218	1.0973
7884	2.017	1.1249
7888	1.983	1.1445
7892	2.0989	1.1061
7896	2.1537	1.1332
7900	2.2778	1.1613
7904	2.3989	1.0763
7908	2.5489	1.1103
7912	2.5313	1.0639
7916	2.6727	1.0655
7920	2.6179	1.1444
7924	2.5635	1.2701
7928	2.4205	1.3811
7932	2.4655	1.2848
7936	2.4411	1.3536
7940	2.2657	1.3731
7944	2.3384	1.4664
7948	2.2261	1.5214
7952	2.1315	1.4703
7956	2.0986	1.3851
7960	2.2642	1.3041
7964	2.1671	1.3065
7968	2.073	1.3537
7972	2.169	1.2423
7976	2.2343	1.3241
7980	2.3036	1.2811
7984	2.2928	1.2025
7988	2.2035	1.278
7992	2.3363	1.368
7996	2.3764	1.33
[truncated: 10,501 more rows]

## Sheet: Ligands RMSD
Time	3GR	PLM
4	0	0
8	0.4946	0.4758
12	0.4901	0.4759
16	0.861	0.6581
20	1.1188	0.6414
24	1.0364	0.594
28	1.224	0.6664
32	1.1139	0.8454
36	1.0877	0.7161
40	1.0246	0.673
44	1.0311	0.5986
48	1.0339	0.5789
52	0.9062	0.7533
56	0.8602	0.5651
60	0.9237	0.7235
64	0.8825	0.7818
68	0.8556	0.6977
72	0.8928	0.7117		3GR	1.663
76	0.9847	0.6999		PLM	1.08343
80	0.7908	0.5663
84	0.9053	0.6635
88	0.8707	0.6334
92	0.5433	0.6897
96	0.489	0.8449
100	0.747	0.7105
104	0.7495	0.6033
108	0.7388	0.7065
112	0.8996	0.355
116	0.8079	0.5259
120	0.741	0.4826
124	0.7533	0.6104
128	0.8198	0.4652
132	0.6584	0.4782
136	1.151	0.5238
140	1.1356	0.5988
144	1.1831	0.399
148	1.0179	0.5557
152	0.8576	0.8106
156	1.173	0.6348
160	1.0287	0.4687
164	1.0303	0.4679
168	1.0813	0.4651
172	1.2632	0.5372
176	1.1894	0.5666
180	0.5558	0.3579
184	0.3649	0.409
188	0.7774	0.4627
192	0.9366	0.4231
196	0.5641	0.3539
200	0.3944	0.5111
204	0.913	0.4341
208	0.6825	0.4264
212	0.6358	0.6763
216	0.7819	0.7641
220	0.7796	0.7723
224	0.9516	0.9396
228	0.9419	0.8873
232	1.1115	0.9891
236	1.1915	0.9175
240	1.1399	1.0104
244	1.0436	0.9978
248	1.0536	0.9398
252	0.9515	0.9624
256	1.125	1.191
260	1.1815	1.0016
264	1.0807	1.1266
268	1.0275	1.1136
272	1.0453	1.0913
276	1.1423	1.1137
280	1.0723	1.0649
284	0.9824	1.0816
288	1.0777	1.1529
292	1.0175	1.1105
296	1.2587	1.0769
300	1.235	1.1352
304	1.0322	0.9697
308	0.9138	1.0507
312	0.6202	1.23
316	1.0159	1.155
320	1.2104	0.9829
324	1.2734	1.1687
328	1.0996	1.1929
332	1.2014	1.1625
336	1.181	1.0897
340	1.0349	1.1405
344	1.004	1.0435
348	0.7366	1.015
352	0.6139	1.0575
356	1.0508	1.2308
360	0.9679	1.1866
364	1.0352	1.0897
368	1.3834	1.0202
372	1.4529	1.1045
376	1.3332	0.9834
380	1.1775	1.0563
384	1.3704	1.0811
388	1.3468	0.9998
392	1.3473	1.0937
396	1.3969	1.1209
400	1.1827	1.2485
404	1.3118	1.2822
408	1.2618	1.1422
412	1.4216	1.0869
416	1.3237	1.12
420	1.0567	1.2287
424	1.0679	1.1293
428	1.1594	1.0625
432	1.0989	1.0423
436	0.9458	1.1943
440	1.0622	1.227
444	1.0873	1.1881
448	1.1003	1.0749
452	0.9487	1.038
456	1.1693	1.204
460	1.1088	1.1409
464	1.2262	1.1373
468	1.0535	1.1794
472	1.1774	0.9389
476	1.1716	1.071
480	1.1796	1.0712
484	1.146	0.8027
488	0.9084	0.8374
492	0.8826	0.7991
496	1.0336	0.7981
500	1.0931	0.8646
504	1.1847	0.9368
508	1.3846	0.8217
512	1.4306	0.8344
516	1.3595	0.8569
520	1.2849	0.7367
524	1.3366	0.8289
528	1.1868	1.0553
532	1.4183	1.0548
536	1.3927	0.9705
540	1.2969	0.9022
544	1.2683	0.8778
548	1.3842	0.8354
552	1.3244	0.7605
556	1.4211	0.8505
560	1.2937	0.938
564	1.1156	0.7992
568	1.1856	0.8732
572	1.2313	0.9118
576	1.1462	0.7816
580	1.1651	0.8138
584	1.2213	0.8378
588	1.3149	0.872
592	1.3004	0.8233
596	1.4525	0.9104
600	1.1746	0.7986
604	1.3413	1.0004
608	1.154	0.8032
612	1.2555	0.8511
616	1.2078	0.7572
620	1.1272	0.8097
624	1.1709	0.7491
628	1.1646	0.7859
632	1.0541	0.9094
636	1.1	0.8057
640	1.1637	0.8696
644	1.1514	0.7892
648	1.1908	0.867
652	1.4551	0.8047
656	1.262	0.9471
660	1.3536	0.8258
664	1.2741	1.0924
668	1.2646	1.1244
672	1.4003	1.1135
676	1.3602	1.0955
680	1.4138	1.0303
684	1.3177	1.1016
688	1.3837	0.9361
692	1.293	1.0838
696	1.3314	1.1221
700	1.3924	1.1793
704	1.3609	1.2225
708	1.4577	1.1725
712	1.3886	1.1352
716	1.4296	0.9886
720	1.3646	1.1247
724	1.3773	1.0583
728	1.1941	1.1674
732	1.1611	1.0503
736	1.2352	1.0624
740	1.1355	1.1786
744	0.9699	1.0257
748	1.3223	1.0391
752	1.4256	1.0063
756	1.3024	1.0134
760	1.3642	0.9643
764	1.4372	0.8988
768	1.3475	0.9407
772	1.3306	0.932
776	1.1536	0.8782
780	1.1421	0.9578
784	1.1823	1.0206
788	1.1375	0.974
792	1.1639	0.8822
796	1.2258	0.9289
800	1.252	1.0229
804	1.2597	0.9748
808	1.065	1.1024
812	1.0022	1.284
816	1.136	1.0138
820	1.1034	1.0134
824	1.2032	1.0435
828	1.3329	0.9662
832	1.3589	0.9351
836	1.4018	1.0929
840	1.4123	1.1111
844	1.1388	0.9472
848	1.1408	1.1556
852	1.1075	1.0126
856	1.2057	1.0615
860	1.3403	1.0961
864	1.4307	1.0502
868	1.2313	1.0531
872	1.1889	1.0001
876	1.1675	1.0138
880	1.4495	1.0337
884	1.1612	0.9912
888	1.2822	0.9855
892	1.1391	1.078
896	1.1996	0.9526
900	1.2282	1.1591
904	1.3216	0.9971
908	1.6276	0.9918
912	1.6726	0.9745
916	1.236	1.008
920	1.4015	1.0193
924	1.5122	0.8945
928	1.5037	1.0654
932	1.3188	0.8951
936	1.2829	0.9637
940	1.4778	0.956
944	1.538	0.9175
948	1.42	1.0135
952	1.4253	0.9306
956	1.569	1.1847
960	1.7893	1.1325
964	1.4093	1.0389
968	1.481	1.1025
972	1.3534	0.9309
976	1.5576	1.0044
980	1.406	1.0081
984	1.2333	1.204
988	1.4745	1.0907
992	1.2382	1.1198
996	1.3867	1.2424
1000	1.3457	1.1095
1004	1.36	1.149
1008	1.2286	1.0939
1012	1.2796	0.9158
1016	1.2626	1.2786
1020	1.3217	1.1845
1024	1.3748	1.1287
1028	1.3805	1.1641
1032	1.4449	1.131
1036	1.3913	0.9859
1040	1.1743	0.9217
1044	1.318	0.9388
1048	1.2899	0.9018
1052	1.2607	0.9447
1056	1.3365	0.9668
1060	1.2626	0.9316
1064	1.2398	1.04
1068	1.2883	0.9734
1072	1.4187	0.9149
1076	1.3344	0.9708
1080	1.2473	0.9649
1084	1.3317	1.0347
1088	1.3201	1.0973
1092	1.4711	0.9593
1096	1.4025	0.9946
1100	1.2676	1.0892
1104	1.2327	1.0361
1108	1.1679	0.9435
1112	1.3234	1.0004
1116	1.1473	1.0042
1120	0.9445	1.116
1124	1.0272	1.0519
1128	1.0254	1.1258
1132	1.169	1.0056
1136	0.921	0.8955
1140	1.0825	1.0086
1144	1.1541	0.946
1148	1.2122	0.9511
1152	1.5295	1.1902
1156	1.7916	1.1502
1160	1.3929	1.1712
1164	1.3315	0.9003
1168	1.1976	1.0122
1172	1.317	0.997
1176	1.2799	0.8963
1180	1.367	0.9682
1184	1.4762	0.9261
1188	1.3909	0.9591
1192	1.3801	1.1387
1196	1.3427	1.0652
1200	1.3761	1.2137
1204	1.357	1.2328
1208	1.4747	1.2646
1212	1.3515	1.0999
1216	1.2756	1.1516
1220	1.1082	1.0665
1224	1.2768	1.2078
1228	1.2603	1.1229
1232	1.4438	1.1175
1236	1.3371	1.132
1240	1.4551	1.1256
1244	1.252	1.148
1248	1.3401	1.1124
1252	1.1918	1.1005
1256	1.1218	1.1596
1260	1.433	1.0511
1264	1.3458	1.0107
1268	1.2322	1.0808
1272	1.5417	1.0846
1276	1.5776	1.0305
1280	1.5148	0.8351
1284	1.2735	0.9161
1288	1.3415	0.9075
1292	1.2668	0.8973
1296	1.1898	1.0617
1300	1.2932	0.9736
1304	1.2808	1.0116
1308	1.2958	0.9227
1312	1.2831	1.0092
1316	1.3829	1.0215
1320	1.1539	0.9732
1324	1.0818	0.7618
1328	1.5783	0.9114
1332	1.5709	0.8734
1336	1.7423	0.9257
1340	1.0485	0.919
1344	1.2722	0.9583
1348	1.3408	0.9025
1352	1.4014	0.7876
1356	1.4659	0.9756
1360	1.6137	0.9268
1364	1.6332	0.9187
1368	1.5449	0.7692
1372	1.7198	0.8815
1376	1.7028	0.7452
1380	1.47	0.8364
1384	1.3164	0.7903
1388	1.058	1.2103
1392	1.1658	1.1841
1396	1.4638	1.1408
1400	1.1883	0.9499
1404	1.3083	0.9579
1408	1.4352	0.9685
1412	1.7142	1.1156
1416	1.339	0.9647
1420	1.2431	1.2905
1424	1.371	0.9524
1428	1.7494	0.9746
1432	1.7325	1.0572
1436	1.5896	0.9561
1440	1.4879	1.0657
1444	1.3572	1.104
1448	1.4756	1.106
1452	1.5241	1.0126
1456	1.3952	1.0081
1460	1.332	0.9974
1464	1.3116	0.9919
1468	1.343	0.9205
1472	1.3039	1.0487
1476	1.2705	1.0449
1480	1.2615	1.0453
1484	1.0674	1.006
1488	1.1547	0.9866
1492	1.5315	1.101
1496	1.4635	1.0045
1500	1.53	0.9514
1504	1.413	1.0567
1508	1.4839	0.9805
1512	1.5204	0.9766
1516	1.6843	0.9633
1520	1.5984	0.9761
1524	1.5681	1.0742
1528	1.6393	1.0101
1532	1.5678	1.0584
1536	1.4447	1.0692
1540	1.4791	0.9955
1544	1.3275	1.1394
1548	1.4311	1.0854
1552	1.3097	0.9876
1556	1.4648	1.0916
1560	1.269	1.0055
1564	1.3232	0.8924
1568	1.4606	0.8645
1572	1.2589	0.9271
1576	1.4897	1.0228
1580	1.1683	0.9725
1584	1.4153	0.9171
1588	1.4267	0.9826
1592	1.3954	0.9894
1596	1.2214	0.9823
1600	1.3741	1.0465
1604	1.1035	0.9648
1608	0.9498	1.0123
1612	1.3948	0.9639
1616	1.4295	1.0588
1620	1.3346	1.0125
1624	1.29	1.0415
1628	1.4544	1.0003
1632	1.2561	0.991
1636	1.3879	0.9538
1640	1.0704	1.0067
1644	0.9497	1.0079
1648	1.2818	0.9652
1652	1.256	0.9985
1656	1.2673	1.1852
1660	1.5967	0.9872
1664	1.4468	1.0146
1668	1.3934	1.0171
1672	1.4008	0.9755
1676	1.3992	0.9764
1680	1.4415	0.9626
1684	1.311	0.9819
1688	1.5104	0.982
1692	1.5557	0.9636
1696	1.375	1.029
1700	1.2492	0.936
1704	1.3241	0.9592
1708	1.3594	0.981
1712	1.2317	1.2534
1716	0.9594	1.0116
1720	1.3359	0.8657
1724	1.2806	0.9912
1728	1.2393	1.0172
1732	1.2697	1.1637
1736	1.1417	1.0078
1740	1.1436	0.9381
1744	1.1629	0.9699
1748	1.2852	1.0355
1752	1.2848	1.0421
1756	1.3028	1.031
1760	1.1833	1.0585
1764	1.0885	1.028
1768	1.022	1.0366
1772	0.9279	1.0288
1776	0.9297	0.9618
1780	1.0114	0.9575
1784	1.3246	0.9515
1788	1.2896	1.0719
1792	1.2056	0.9768
1796	1.611	0.8964
1800	1.5035	0.9636
1804	1.5005	1.0916
1808	1.5019	1.0029
1812	1.588	1.0157
1816	1.4235	0.984
1820	1.4239	0.9061
1824	1.3066	1.0161
1828	1.3331	0.9613
1832	1.5	0.9109
1836	1.4463	0.9709
1840	1.5527	1.0426
1844	1.6127	1.1583
1848	1.5125	1.113
1852	1.5379	1.0487
1856	1.4922	1.0584
1860	1.4964	1.0606
1864	1.2634	1.1066
1868	1.5026	1.0623
1872	1.4348	1.0763
1876	1.5091	1.0798
1880	1.496	1.143
1884	1.1193	1.0833
1888	1.0707	1.0805
1892	1.0629	1.1194
1896	1.3023	1.1796
1900	1.7151	1.0075
1904	1.6372	1.0123
1908	1.775	1.0792
1912	1.6724	1.1167
1916	1.4568	0.9815
1920	1.6078	1.0037
1924	1.3146	1.0008
1928	1.39	0.9589
1932	1.4107	1.0817
1936	1.3512	1.0856
1940	1.4389	0.9567
1944	1.3017	1.188
1948	1.2566	0.9848
1952	1.4041	1.0032
1956	1.5753	1.0523
1960	1.3658	1.0961
1964	1.3307	1.0333
1968	1.4311	0.8361
1972	1.7533	0.9734
1976	1.5385	0.9553
1980	1.7991	1.0088
1984	1.7713	1.0843
1988	1.5946	1.023
1992	1.503	1.0027
1996	1.6791	1.0146
2000	1.4508	1.0432
2004	1.5206	0.9392
2008	1.3947	1.1368
2012	1.4812	1.0098
2016	1.425	0.9741
2020	1.2391	1.0344
2024	1.5041	1.0504
2028	1.4795	1.079
2032	1.438	1.2043
2036	1.427	1.0741
2040	1.4234	1.0868
2044	1.5388	1.0136
2048	1.4488	1.0253
2052	1.47	0.936
2056	1.2791	0.9875
2060	1.305	0.9872
2064	1.4332	1.036
2068	1.5192	1.1217
2072	1.4719	1.0051
2076	1.5134	0.9493
2080	1.3111	1.1607
2084	1.4597	1.2162
2088	1.377	1.2137
2092	1.4413	1.0973
2096	1.4256	1.1717
2100	1.4688	1.1197
2104	1.5776	1.0189
2108	1.4883	1.164
2112	1.2086	1.2256
2116	1.6555	1.1106
2120	1.681	1.1988
2124	1.7058	1.0425
2128	1.5999	1.4655
2132	1.5023	1.0686
2136	1.5569	1.1502
2140	1.43	1.0241
2144	1.359	0.9477
2148	1.4146	1.0942
2152	1.4083	1.0984
2156	1.423	1.0685
2160	1.4339	1.1584
2164	1.3786	1.0287
2168	1.4847	0.9804
2172	1.3786	0.9788
2176	1.3528	0.9674
2180	1.5697	0.9636
2184	1.4623	1.0916
2188	1.2727	1.0167
2192	1.4107	0.9946
2196	1.4138	1.1183
2200	1.5309	1.0565
2204	1.6054	1.1393
2208	1.4693	1.053
2212	1.2358	1.0428
2216	1.3043	0.9907
2220	1.5001	0.9967
2224	1.5589	1.0299
2228	1.4783	1.0242
2232	1.5955	0.9963
2236	1.5239	1.0979
2240	1.5696	1.0291
2244	1.3247	1.2295
2248	1.4317	1.0169
2252	1.6557	1.088
2256	1.7088	1.1605
2260	1.4496	1.1119
2264	1.3455	1.0397
2268	1.359	0.9565
2272	1.2718	1.0852
2276	1.5068	0.971
2280	1.3562	1.1071
2284	1.3117	0.9105
2288	1.2855	1.0624
2292	1.2321	1.0377
2296	1.2545	1.168
2300	1.2644	1.0391
2304	1.3291	1.0941
2308	1.5533	1.0877
2312	1.2141	1.0696
2316	1.3284	1.0746
2320	1.2494	1.0594
2324	1.3798	0.9898
2328	1.235	1.0219
2332	1.3488	0.9394
2336	1.2151	1.0164
2340	1.3206	1.0307
2344	1.1964	0.976
2348	1.0742	0.9385
2352	1.1043	0.9208
2356	1.3248	1.0288
2360	1.3881	1.127
2364	1.3896	1.1937
2368	1.3001	1.0335
2372	1.4034	1.0428
2376	1.5635	1.071
2380	1.4369	1.1222
2384	1.5554	0.9938
2388	1.5228	1.1475
2392	1.5753	1.085
2396	1.454	1.0431
2400	1.6033	1.1008
2404	1.5343	0.896
2408	1.4026	0.9288
2412	1.2097	1.0282
2416	1.2319	1.0414
2420	1.2354	1.0638
2424	1.3608	1.0035
2428	1.2404	1.0143
2432	1.3008	1.0104
2436	1.466	0.9887
2440	1.447	1.0594
2444	1.2972	1.0716
2448	1.3348	1.0926
2452	1.3325	1.1153
2456	1.2641	1.1392
2460	1.2846	0.9578
2464	1.1788	1.2751
2468	1.1775	1.184
2472	1.1846	1.1286
2476	1.1533	1.1376
2480	1.3068	0.9042
2484	1.3212	0.8887
2488	1.1871	0.8931
2492	1.1931	0.8673
2496	1.1811	0.9449
2500	1.2533	0.9723
2504	1.182	1.3595
2508	1.6145	1.0912
2512	1.3439	1.0532
2516	1.4644	1.0468
2520	1.3882	1.0297
2524	1.7902	0.9966
2528	1.8732	1.2143
2532	1.6727	1.1079
2536	1.7412	1.2011
2540	1.4996	1.0373
2544	1.2807	1.1199
2548	1.4827	0.9966
2552	1.4151	1.0539
2556	1.3245	1.0436
2560	1.429	1.0863
2564	1.4977	1.034
2568	1.4541	0.8544
2572	1.5087	1.0312
2576	1.511	0.9206
2580	1.3023	0.8725
2584	1.36	0.895
2588	1.2444	0.9236
2592	1.4501	0.8056
2596	1.5414	0.921
2600	1.2257	0.8289
2604	1.343	0.7973
2608	1.3779	0.8904
2612	1.5023	0.804
2616	1.2612	0.7345
2620	1.3897	0.7859
2624	1.332	0.836
2628	1.1634	0.8235
2632	1.2675	0.8611
2636	1.2804	0.9134
2640	1.2167	0.896
2644	1.2713	0.8908
2648	1.3399	0.8685
2652	1.234	0.8961
2656	1.3796	0.9304
2660	0.9338	0.9319
2664	1.177	0.994
2668	1.2881	0.8321
2672	1.3844	1.1147
2676	1.2764	1.1183
2680	1.2665	1.059
2684	1.2832	1.0375
2688	1.2311	0.9953
2692	1.4029	1.1168
2696	1.4007	0.9107
2700	1.4769	0.9569
2704	1.4777	1.0928
2708	1.4694	1.0071
2712	1.5688	1.0166
2716	1.4055	0.9727
2720	1.395	0.9814
2724	1.4153	1.0924
2728	1.7115	0.9753
2732	1.6236	1.057
2736	1.4834	0.9923
2740	1.6555	1.0062
2744	1.4196	0.9786
2748	1.512	1.1241
2752	1.3846	1.1779
2756	1.5652	1.1456
2760	1.5004	1.0672
2764	1.4065	1.2088
2768	1.4091	1.0834
2772	1.335	1.0765
2776	1.2665	1.0175
2780	1.0733	1.234
2784	1.0471	1.2333
2788	0.9812	0.954
2792	0.9515	1.0994
2796	1.0956	1.036
2800	1.0607	0.9955
2804	1.2214	1.203
2808	1.1336	1.0969
2812	1.1896	1.028
2816	1.342	1.04
2820	1.4122	1.1129
2824	1.4043	1.1144
2828	1.5554	1.4098
2832	1.5904	1.3473
2836	1.4553	1.1917
2840	1.5369	1.0561
2844	1.2644	1.1459
2848	1.3109	1.1233
2852	1.594	1.0848
2856	1.4825	0.9836
2860	1.466	0.9758
2864	1.4176	1.0252
2868	1.4628	1.1378
2872	1.3837	1.0602
2876	1.4277	0.9168
2880	1.4409	0.6263
2884	1.7242	0.6203
2888	1.3904	0.8153
2892	1.4292	0.9092
2896	1.4877	0.7071
2900	1.346	0.6551
2904	1.2683	0.6499
2908	1.4971	0.6269
2912	1.3032	0.5096
2916	1.5609	0.6206
2920	1.3891	0.6376
2924	1.5771	0.4798
2928	1.6353	0.4004
2932	1.5209	0.5169
2936	1.6287	0.5103
2940	1.8841	0.4272
2944	1.5717	0.2912
2948	1.8112	0.4299
2952	1.6868	0.5664
2956	1.4819	0.5257
2960	1.663	0.4107
2964	1.8607	0.5005
2968	1.5303	0.7345
2972	1.7186	0.7564
2976	1.5953	0.4079
2980	1.5564	0.5114
2984	1.5571	0.4081
2988	1.6091	0.3903
2992	1.2976	0.6159
2996	1.215	0.4646
3000	1.3173	0.4108
3004	1.4774	0.4264
3008	1.2446	0.3926
3012	1.5059	0.3941
3016	1.4895	0.406
3020	1.5074	0.3437
3024	1.612	0.3749
3028	1.6337	0.7332
3032	1.6245	0.4542
3036	1.5775	0.5117
3040	1.724	0.3691
3044	1.6346	0.7861
3048	1.8603	0.4846
3052	1.6532	0.432
3056	1.1179	0.3858
3060	1.5111	0.7442
3064	1.5534	0.4116
3068	1.4725	0.4682
3072	1.4847	0.6316
3076	1.7379	0.4303
3080	1.434	0.4184
3084	1.5762	0.4842
3088	1.6169	0.4868
3092	1.5075	0.395
3096	1.6443	0.4294
3100	1.8144	0.379
3104	1.6726	0.7009
3108	1.6301	0.8907
3112	1.3995	0.9189
3116	1.4404	0.978
3120	1.4993	0.9733
3124	1.4664	1.0584
3128	1.5302	0.9301
3132	1.5389	1.2022
3136	1.4892	1.147
3140	1.4896	1.1526
3144	1.4375	1.0771
3148	1.7787	1.0086
3152	1.6016	1.0108
3156	1.6477	1.0173
3160	1.6134	0.9852
3164	1.6085	1.132
3168	1.8392	0.9026
3172	1.7623	0.9823
3176	1.7087	1.1882
3180	1.6054	0.9216
3184	1.5499	0.8967
3188	1.6643	0.9644
3192	1.4686	1.055
3196	1.4775	1.0959
3200	1.5132	0.9668
3204	1.5402	1.0021
3208	1.5291	1.0493
3212	1.4653	0.9919
3216	1.5939	1.0029
3220	1.5533	1.0367
3224	1.6065	1.0481
3228	1.4607	0.9917
3232	1.4908	1.0881
3236	1.5604	1.1007
3240	1.4551	1.0053
3244	1.385	0.96
3248	1.3846	1.1289
3252	1.1455	0.9887
3256	0.973	0.9785
3260	1.3131	1.1317
3264	1.245	0.9599
3268	1.3839	1.0651
3272	1.1953	1.0024
3276	1.2977	1.0293
3280	1.3949	0.9725
3284	1.4241	1.1026
3288	1.0785	1.0071
3292	1.128	1.0135
3296	1.2384	1.1019
3300	1.2611	1.0155
3304	1.2176	1.0463
3308	1.3839	1.1546
3312	1.2042	1.0235
3316	1.1588	1.0082
3320	1.3382	1.1683
3324	1.4478	1.1126
3328	1.3088	1.0013
3332	1.0612	1.2231
3336	1.2657	1.0988
3340	1.2058	1.0212
3344	1.189	0.923
3348	1.2644	1.0895
3352	1.2984	0.9937
3356	1.3644	1.0677
3360	1.4104	1.0049
3364	1.4096	0.9744
3368	1.1987	0.9974
3372	1.2064	1.165
3376	1.227	1.0627
3380	1.2611	1.069
3384	1.474	1.0469
3388	1.194	1.2283
3392	1.2551	1.1445
3396	1.3224	1.0496
3400	1.2428	1.2329
3404	1.3875	1.0903
3408	1.52	1.2207
3412	1.4099	0.9024
3416	1.347	1.2725
3420	1.5874	0.8892
3424	1.3391	0.9787
3428	1.3454	0.8293
3432	1.4204	0.9751
3436	1.3256	1.2082
3440	1.7564	1.2404
3444	1.4027	1.0151
3448	1.2837	1.0296
3452	1.1751	1.0331
3456	1.3755	0.8975
3460	1.4622	0.7153
3464	1.5655	0.7546
3468	1.2433	0.8705
3472	1.3552	0.8427
3476	1.2496	0.8552
3480	1.2658	0.7499
3484	1.377	0.7306
3488	1.3356	0.7791
3492	1.3918	0.7565
3496	1.284	0.7019
3500	1.3618	0.7378
3504	1.3517	0.7083
3508	1.3014	0.3968
3512	1.3613	0.3553
3516	1.4161	0.5778
3520	1.3482	0.4009
3524	1.3521	0.5408
3528	1.2469	0.4796
3532	1.4097	0.5475
3536	1.3173	0.4014
3540	1.4238	0.5678
3544	1.2956	0.7327
3548	1.0827	0.478
3552	1.1937	0.4558
3556	1.2534	0.4104
3560	1.5088	0.4141
3564	1.2919	0.4597
3568	1.3822	0.6177
3572	1.32	0.7982
3576	1.5077	0.5027
3580	1.3229	0.4412
3584	1.2304	0.5326
3588	1.1406	0.4805
3592	1.055	0.5396
3596	1.1863	0.5276
3600	1.2325	0.5684
3604	1.6353	0.5896
3608	1.5073	0.5264
3612	1.402	0.5584
3616	1.4492	0.6937
3620	1.3165	0.5395
3624	1.508	0.4722
3628	1.3922	0.4592
3632	1.3326	0.6771
3636	1.4095	0.7478
3640	1.4961	0.736
3644	1.5913	0.8656
3648	1.4887	0.8126
3652	1.3659	0.852
3656	1.3431	0.8317
3660	1.3415	0.922
3664	1.2528	0.8028
3668	1.3972	0.9638
3672	1.5222	0.8241
3676	1.4656	0.8432
3680	1.4709	0.7871
3684	1.3168	0.8074
3688	1.2454	0.8784
3692	1.6099	0.6854
3696	1.2917	0.8401
3700	1.3478	0.8976
3704	1.3219	0.9418
3708	1.3198	0.709
3712	1.0999	0.7404
3716	1.1158	0.8911
3720	1.0646	1.013
3724	1.2666	0.802
3728	1.4073	0.8292
3732	1.479	0.9628
3736	1.4684	0.9186
3740	1.5211	0.9172
3744	1.4546	0.9955
3748	1.339	0.966
3752	1.453	0.9627
3756	1.4236	0.9712
3760	1.5587	1.0137
3764	1.5339	1.0631
3768	1.5233	0.989
3772	1.4087	0.9576
3776	1.3462	0.7709
3780	1.3502	0.8489
3784	1.2329	0.895
3788	1.4506	1.1024
3792	1.4191	1.1307
3796	1.4002	1.135
3800	1.2895	1.3779
3804	1.1479	1.1468
3808	1.4624	1.2383
3812	1.1804	1.1569
3816	1.3392	1.1238
3820	1.4538	1.0737
3824	1.2626	1.0739
3828	1.2256	1.1498
3832	1.2567	1.2896
3836	1.3215	1.207
3840	1.4489	1.162
3844	1.3975	1.2335
3848	1.5684	1.2434
3852	1.4837	1.117
3856	1.3662	1.0696
3860	1.5325	1.1883
3864	1.5738	1.3343
3868	1.4407	1.4315
3872	1.5601	1.2658
3876	1.3535	1.2384
3880	1.3624	1.1989
3884	1.3756	1.3371
3888	1.5541	1.2064
3892	1.2115	1.2284
3896	1.0847	1.203
3900	1.2411	1.2306
3904	1.1472	1.1808
3908	1.2958	1.2324
3912	1.3897	1.2466
3916	1.3146	1.2534
3920	1.3109	1.27
3924	1.266	1.2544
3928	1.3152	1.213
3932	1.1505	1.1742
3936	1.1964	1.158
3940	1.0783	1.1546
3944	1.0471	1.0482
3948	1.5189	1.1823
3952	1.4995	1.1593
3956	1.568	1.2986
3960	1.5186	1.1355
3964	1.5719	1.2447
3968	1.5206	1.1944
3972	1.3406	1.4216
3976	1.4172	1.2287
3980	1.3789	1.1361
3984	1.3355	1.1041
3988	1.3729	1.2489
3992	1.5174	1.2776
3996	1.3624	1.0495
4000	1.3366	1.1361
4004	1.5616	1.1809
4008	1.4914	1.1829
4012	1.4907	1.1294
4016	1.4612	1.2484
4020	1.4093	1.139
4024	1.5732	1.1972
4028	1.6126	1.1935
4032	1.3862	1.0232
4036	1.3245	1.2313
4040	1.393	1.2784
4044	1.425	1.2064
4048	1.7766	1.1735
4052	1.229	1.1538
4056	1.9553	1.2529
4060	1.9736	1.0984
4064	1.7335	1.2481
4068	1.526	1.4936
4072	1.6998	1.2393
4076	1.6058	1.2261
4080	1.596	1.257
4084	1.738	1.4361
4088	1.535	1.2665
4092	1.7153	1.3025
4096	1.4133	1.3831
4100	1.4145	1.5125
4104	1.3148	1.3913
4108	1.356	1.4473
4112	1.5506	1.4357
4116	1.6163	1.1946
4120	1.179	1.1556
4124	1.694	1.2277
4128	1.5997	1.1781
4132	1.4045	1.1397
4136	1.376	1.1692
4140	1.3745	1.1136
4144	1.0378	1.2059
4148	1.2801	1.1963
4152	1.3811	1.2931
4156	1.4766	1.1875
4160	1.2979	1.0111
4164	1.3071	1.1435
4168	1.2791	1.361
4172	1.1382	1.1631
4176	1.5207	1.2378
4180	1.463	1.219
4184	1.5207	1.2112
4188	1.5152	1.0254
4192	1.5216	1.2336
4196	1.3911	1.0358
4200	1.4275	0.938
4204	1.3843	0.8882
4208	1.3841	0.8321
4212	1.4495	0.8498
4216	1.271	1.0345
4220	1.6723	0.971
4224	1.6768	0.9268
4228	1.636	1.0504
4232	1.6229	1.0643
4236	1.5838	0.907
4240	1.5405	0.9021
4244	1.5101	0.9365
4248	1.489	0.9256
4252	1.4911	0.9918
4256	1.2758	0.9706
4260	1.467	0.8558
4264	1.416	0.8589
4268	1.4557	0.9494
4272	1.458	0.8704
4276	1.507	0.8646
4280	1.5695	0.8703
4284	1.4577	0.9135
4288	1.4466	0.9402
4292	1.294	0.9472
4296	1.2787	0.8463
4300	1.3809	0.864
4304	1.5921	0.9532
4308	1.6272	0.9512
4312	1.4549	0.9727
4316	1.608	0.807
4320	1.5888	0.8912
4324	1.6132	0.9029
4328	1.4967	0.7614
4332	1.6566	0.9611
4336	1.556	0.8225
4340	1.5306	0.8593
4344	1.5005	0.8376
4348	1.3048	0.9992
4352	1.2829	0.8494
4356	1.0771	0.8936
4360	1.2886	0.9145
4364	1.1112	0.9011
4368	1.1435	0.895
4372	1.2187	0.9589
4376	1.5738	0.925
4380	1.4902	0.8239
4384	1.2951	0.9183
4388	1.4029	0.9177
4392	1.443	0.9106
4396	1.3515	0.9067
4400	1.3266	0.9735
4404	1.6756	0.9691
4408	1.5245	0.9313
4412	1.3613	0.7992
4416	1.3374	1.0389
4420	1.3287	0.9295
4424	1.607	0.9276
4428	1.4236	0.8853
4432	1.8263	0.9692
4436	1.5799	0.9455
4440	1.64	0.8549
4444	1.3446	0.8516
4448	1.3501	0.9017
4452	1.344	0.9474
4456	1.3077	0.8104
4460	1.3885	0.8312
4464	1.5644	0.8504
4468	1.497	0.9419
4472	1.4329	0.8838
4476	1.7636	0.8934
4480	1.3545	0.8634
4484	1.2377	0.9093
4488	1.2061	0.9282
4492	1.5073	0.9732
4496	1.437	1.0195
4500	1.3829	0.8723
4504	1.3775	1.0373
4508	1.4257	0.9576
4512	1.3125	0.934
4516	1.4036	0.9577
4520	1.4354	0.8957
4524	1.471	0.9806
4528	1.477	0.9729
4532	1.4844	0.9343
4536	1.4681	0.859
4540	1.3589	1.0485
4544	1.281	0.9635
4548	1.7395	0.8421
4552	1.6842	1.1172
4556	1.5389	0.9121
4560	1.5832	0.7822
4564	1.617	0.9076
4568	1.6101	0.8297
4572	1.4807	0.7829
4576	1.417	0.6349
4580	1.5481	0.7395
4584	1.3863	0.8337
4588	1.3994	0.8334
4592	1.4761	0.9208
4596	1.7404	0.8705
4600	1.6136	0.8748
4604	1.7873	0.8905
4608	1.6398	0.6537
4612	1.5842	0.67
4616	1.6736	0.6463
4620	1.5117	0.6729
4624	1.4292	0.9508
4628	1.3751	0.8104
4632	1.3162	0.8014
4636	1.1488	0.8443
4640	1.2096	0.8703
4644	1.3399	0.897
4648	1.2737	0.7371
4652	1.343	0.6433
4656	1.4426	0.9867
4660	1.6752	1.1486
4664	1.354	1.2266
4668	1.4318	0.9388
4672	1.4973	1.0597
4676	1.4299	0.8192
4680	1.4671	0.7631
4684	1.3747	0.9017
4688	1.5694	0.8553
4692	1.2546	0.9444
4696	1.2725	0.9636
4700	1.6124	0.7049
4704	1.621	0.7075
4708	1.3118	0.702
4712	1.3521	0.6781
4716	1.545	0.9364
4720	1.4126	0.9522
4724	1.5238	0.9047
4728	1.5597	0.9215
4732	1.4503	0.8805
4736	1.7201	0.9351
4740	1.5498	0.8484
4744	1.5387	0.993
4748	1.5754	0.9283
4752	1.5343	0.9234
4756	1.603	0.8492
4760	1.5398	0.9297
4764	1.5395	0.961
4768	1.3687	0.7665
4772	1.24	0.8904
4776	1.3438	0.9278
4780	1.5841	0.8934
4784	1.3952	0.9907
4788	1.2618	0.8728
4792	1.5108	0.8685
4796	1.4792	0.7496
4800	1.1925	0.7108
4804	1.8239	1.0625
4808	1.8294	0.9669
4812	1.7395	0.8636
4816	1.7619	0.6778
4820	1.8554	0.695
4824	1.7232	0.6223
4828	1.6801	0.8502
4832	1.4655	1.1789
4836	1.2778	0.6618
4840	1.3819	0.6098
4844	1.4633	0.6565
4848	1.6245	1.096
4852	1.3965	1.1732
4856	1.5011	1.2005
4860	1.6106	1.1345
4864	1.4372	0.6692
4868	1.4537	0.8867
4872	1.8167	0.6324
4876	1.5746	0.7318
4880	1.5111	0.6849
4884	1.448	0.7776
4888	1.3579	0.8766
4892	1.3033	0.8414
4896	1.1893	1.2411
4900	1.4298	0.8989
4904	1.5001	0.8245
4908	1.3714	1.0518
4912	1.2466	1.0116
4916	1.3686	1.133
4920	1.4524	0.9761
4924	1.5535	1.0243
4928	1.4741	1.0486
4932	1.3238	1.0494
4936	1.0768	0.8371
4940	1.3214	0.82
4944	1.1897	0.9842
4948	1.6379	0.9058
4952	1.5107	1.0048
4956	1.548	0.9319
4960	1.2528	0.8927
4964	1.7243	1.0123
4968	1.5185	0.9078
4972	1.6565	0.9927
4976	1.5444	1.0432
4980	1.8532	0.7762
4984	1.8568	0.6909
4988	1.653	0.8197
4992	1.6377	0.6731
4996	1.3845	0.6657
5000	1.5776	0.765
5004	1.3892	0.7189
5008	1.387	0.7411
5012	1.6076	0.8061
5016	1.4455	0.8456
5020	1.3795	0.9373
5024	1.3282	0.7659
5028	1.4017	0.9215
5032	1.5171	1.017
5036	1.4311	0.9323
5040	1.3013	0.9138
5044	1.2322	1.0213
5048	1.2837	1.0568
5052	1.4934	1.0398
5056	1.6061	1.0416
5060	1.7001	0.9651
5064	1.4776	0.9485
5068	1.3699	0.8267
5072	1.652	0.8486
5076	1.5323	0.966
5080	1.5897	0.725
5084	1.3742	0.8781
5088	1.2158	0.855
5092	1.2179	0.7122
5096	1.3319	0.7395
5100	1.4256	0.7162
5104	1.2267	0.9384
5108	1.4281	1.1211
5112	1.5536	1.2153
5116	1.5684	0.8591
5120	1.5058	0.8135
5124	1.4977	0.9263
5128	1.6054	1.2731
5132	1.7662	1.1447
5136	1.7051	1.2325
5140	1.5721	1.2821
5144	1.6493	1.171
5148	1.829	1.2427
5152	1.461	1.2393
5156	1.5707	1.0966
5160	1.549	1.1541
5164	1.5384	1.4403
5168	1.37	1.2404
5172	1.4908	1.1203
5176	1.7264	1.1274
5180	1.5459	1.2194
5184	1.5172	1.1855
5188	1.3785	1.2613
5192	1.4012	1.3334
5196	1.4236	1.3088
5200	1.3274	1.1435
5204	1.3465	1.2753
5208	1.156	1.2809
5212	1.3911	1.2433
5216	1.6018	1.1262
5220	1.5102	1.1559
5224	1.3975	0.9936
5228	1.409	1.053
5232	1.2752	1.0022
5236	1.4232	1.1002
5240	1.2984	1.0233
5244	1.2516	1.0613
5248	1.285	1.0087
5252	1.5434	0.9579
5256	1.3808	0.8695
5260	1.2091	0.8672
5264	1.0584	0.8283
5268	1.1656	0.9577
5272	1.3766	0.9435
5276	1.3485	0.8926
5280	1.6191	0.9793
5284	1.4119	1.1598
5288	1.2843	0.7256
5292	1.3451	0.7463
5296	1.4891	0.787
5300	1.201	0.6827
5304	1.6664	0.7517
5308	1.9357	0.6824
5312	1.6124	0.6876
5316	1.7343	0.7024
5320	1.5215	0.6294
5324	1.5592	0.7259
5328	1.6517	0.7218
5332	1.5333	0.7364
5336	1.692	0.7562
5340	1.5484	0.8984
5344	1.6457	0.6241
5348	1.544	0.6956
5352	1.6233	0.866
5356	1.5908	0.7707
5360	1.77	0.7245
5364	1.8911	0.8326
5368	1.6	0.7831
5372	1.5497	0.6804
5376	1.6771	0.6324
5380	1.6752	0.709
5384	1.8884	0.6632
5388	1.7704	0.749
5392	1.5822	0.9123
5396	1.6404	0.7837
5400	1.9052	0.7024
5404	2.094	0.7544
5408	1.8906	0.7035
5412	2.0198	0.7647
5416	1.9146	0.7211
5420	2.0677	0.7361
5424	1.8653	0.7651
5428	2.0097	0.6411
5432	2.0587	0.6442
5436	2.0934	0.7393
5440	2.1057	0.6779
5444	2.0663	0.7125
5448	1.9106	0.8674
5452	1.9236	0.7814
5456	1.8879	0.7828
5460	1.9171	0.716
5464	1.9847	0.7674
5468	1.7458	0.9856
5472	1.7415	0.9616
5476	1.9244	1.0922
5480	1.9764	0.8676
5484	1.7279	1.0531
5488	2.0428	0.9029
5492	1.6904	0.8363
5496	1.5938	0.9008
5500	1.6853	0.9044
5504	1.9927	1.0933
5508	1.8439	1.0871
5512	1.8805	1.1869
5516	1.9818	1.0592
5520	2.0078	1.1089
5524	1.8974	0.9395
5528	1.8573	1.1726
5532	1.865	0.9749
5536	1.843	0.829
5540	2.0676	0.9035
5544	2.0583	0.8722
5548	1.8361	0.9285
5552	1.9208	0.749
5556	1.996	0.8455
5560	1.8776	0.8641
5564	1.9442	1.0495
5568	1.8798	0.9168
5572	1.9261	0.7907
5576	1.6711	0.7885
5580	1.818	0.7912
5584	1.7001	0.7826
5588	1.8418	0.8383
5592	1.8954	0.914
5596	2.0111	1.0347
5600	2.1377	0.906
5604	1.8643	0.9845
5608	1.8197	0.6832
5612	1.8083	0.6877
5616	1.9253	0.7324
5620	2.0759	0.7801
5624	2.0027	0.8642
5628	2.0053	0.8844
5632	1.9338	0.7332
5636	1.8669	0.6264
5640	2.072	0.7261
5644	2.0654	0.8871
5648	1.9649	0.798
5652	1.9774	0.7508
5656	1.8379	0.7455
5660	1.9827	0.6921
5664	1.7515	0.7125
5668	1.919	0.73
5672	1.9235	0.7884
5676	1.8177	0.8631
5680	2.08	0.7481
5684	2.0151	0.865
5688	1.8345	0.9286
5692	1.933	0.9393
5696	1.835	1.0367
5700	1.9306	1.1295
5704	1.7731	1.3719
5708	1.8361	1.1467
5712	2.1695	1.0508
5716	2.0731	1.0489
5720	2.0075	1.1347
5724	1.8944	1.2632
5728	2.0408	0.8342
5732	1.8623	0.9929
5736	2.0298	1.1097
5740	1.8233	0.9908
5744	2.0329	0.9718
5748	1.9751	1.1475
5752	1.9903	0.847
5756	1.9938	1.0874
5760	2.1944	1.183
5764	1.9858	1.35
5768	1.9019	1.4903
5772	1.6926	1.221
5776	1.739	0.993
5780	1.9239	1.1025
5784	1.9018	0.8908
5788	1.9453	0.9363
5792	1.9522	0.9314
5796	1.6763	1.0186
5800	2.1094	1.0813
5804	1.8105	1.1378
5808	1.6877	1.0003
5812	1.7137	0.8946
5816	1.9642	0.9455
5820	1.9512	1.1646
5824	1.9981	0.7602
5828	2.1282	0.9046
5832	1.6942	0.8279
5836	2.134	0.9563
5840	2.0355	0.8143
5844	1.9816	0.9134
5848	2.107	0.9198
5852	2.3708	1.0299
5856	2.1866	1.1027
5860	1.6816	1.0631
5864	1.7408	1.0455
5868	1.7897	0.9979
5872	1.9081	1.0936
5876	1.8219	0.8974
5880	2.0209	1.0536
5884	2.2452	1.1013
5888	1.9452	1.0319
5892	2.0953	1.1533
5896	1.8669	1.0562
5900	2.0422	1.0377
5904	2.024	0.9668
5908	2.2446	0.9819
5912	1.9213	1.0022
5916	2.1387	1.0376
5920	1.9359	1.0624
5924	2.165	1.1328
5928	2.3326	1.0128
5932	2.1355	0.9908
5936	2.1554	1.178
5940	1.8481	1.0609
5944	2.2802	0.9919
5948	2.0264	1.1269
5952	1.9318	1.0626
5956	1.9855	1.1873
5960	2.1046	1.0173
5964	2.0802	0.8969
5968	2.0437	1.1915
5972	2.0711	1.0008
5976	2.2732	1.0414
5980	2.1795	1.0705
5984	1.905	0.8208
5988	2.1738	1.0386
5992	2.098	0.9696
5996	2.1174	1.0863
6000	2.1029	1.1337
6004	1.9918	0.889
6008	2.0414	0.8448
6012	1.8648	1.0017
6016	1.9573	0.9134
6020	2.0508	0.8976
6024	1.8144	0.9404
6028	1.89	0.7894
6032	1.8669	0.7695
6036	1.5844	0.957
6040	1.6555	0.8249
6044	1.6154	0.7918
6048	1.9097	0.88
6052	1.8577	0.8325
6056	1.7522	0.9136
6060	2.1256	0.9779
6064	2.0906	0.872
6068	2.0358	0.9776
6072	1.9999	0.7993
6076	2.0284	0.9395
6080	2.1081	0.8652
6084	1.936	0.8134
6088	1.9984	0.8662
6092	1.9219	0.894
6096	2.0023	0.9502
6100	1.88	0.9566
6104	2.2498	0.9318
6108	2.0482	0.8092
6112	1.8863	0.8309
6116	1.881	0.8467
6120	1.9313	0.9387
6124	2.0849	0.8947
6128	1.9492	0.8139
6132	2.156	0.7964
6136	2.0206	0.8309
6140	2.0139	0.8195
6144	1.8004	0.923
6148	2.0169	0.7825
6152	2.0897	0.8727
6156	2.1319	0.8279
6160	2.2094	0.786
6164	2.0935	0.9037
6168	1.8969	0.9098
6172	1.8856	0.9046
6176	1.8882	0.7837
6180	1.9165	0.7073
6184	1.8055	0.6449
6188	1.8396	0.6973
6192	1.6896	0.8174
6196	2.0858	0.708
6200	1.881	0.7984
6204	1.9181	0.8735
6208	2.0356	0.6309
6212	2.015	0.6816
6216	1.8447	0.6754
6220	1.8039	0.6437
6224	1.904	0.8857
6228	1.9797	0.6022
6232	2.1212	0.7072
6236	2.0524	0.8613
6240	1.7337	0.9941
6244	1.9039	0.505
6248	1.8154	0.8907
6252	2.0588	0.6013
6256	2.009	0.6072
6260	1.996	0.5656
6264	1.8515	0.7463
6268	1.9865	0.5947
6272	1.9273	0.4894
6276	1.9938	0.4993
6280	1.8949	0.7878
6284	2.2438	0.6859
6288	2.1542	0.6874
6292	2.1339	0.7642
6296	2.0783	0.6082
6300	1.9427	0.3943
6304	2.098	0.4914
6308	2.2108	0.5525
6312	1.8612	0.6309
6316	1.9648	0.4657
6320	2.047	0.4822
6324	1.9916	0.4494
6328	1.9465	0.6597
6332	1.8173	0.4659
6336	2.0118	0.5112
6340	2.1144	0.3739
6344	2.0963	0.4131
6348	2.0087	0.3526
6352	1.9673	0.5619
6356	1.9791	0.4633
6360	1.9061	0.7344
6364	2.0723	0.6114
6368	1.8296	0.5825
6372	1.8891	0.5826
6376	1.7673	0.5479
6380	1.9912	0.5094
6384	2.0538	0.4452
6388	2.0854	0.4752
6392	1.993	0.3884
6396	1.9204	0.5149
6400	1.9455	0.3853
6404	2.0501	0.5062
6408	1.8821	0.409
6412	1.3775	0.3839
6416	1.7554	0.3239
6420	1.6585	0.4816
6424	1.4916	0.4181
6428	1.4806	1.1466
6432	1.402	0.6719
6436	1.9359	1.2742
6440	1.9146	1.002
6444	2.1479	1.1301
6448	2.1237	1.1446
6452	1.8754	1.0994
6456	1.8069	1.1546
6460	2.0461	1.226
6464	2.0128	1.1289
6468	2.0477	1.335
6472	2.1996	1.1842
6476	2.0827	1.1795
6480	1.9919	1.2189
6484	2.1212	1.1663
6488	2.0725	1.1532
6492	2.0038	0.9952
6496	2.1345	0.8994
6500	1.8107	1.0291
6504	1.9394	1.0191
6508	2.2644	1.0332
6512	2.1734	1.0553
6516	2.0432	1.1608
6520	2.1334	0.917
6524	2.1044	1.0742
6528	2.0106	1.0992
6532	2.1173	1.029
6536	2.0609	1.1375
6540	2.0932	1.2767
6544	2.0497	1.425
6548	1.9243	1.1907
6552	2.0463	1.3683
6556	2.081	1.2943
6560	1.8783	1.2967
6564	1.9492	1.2962
6568	2.1867	1.2597
6572	1.8961	1.3688
6576	1.8601	1.2276
6580	1.545	1.1676
6584	1.7946	1.0373
6588	1.8303	1.0973
6592	1.9925	1.1786
6596	1.5604	1.0896
6600	1.7128	0.8664
6604	1.7643	0.7933
6608	1.7699	0.7041
6612	2.0745	0.6856
6616	2.2635	0.7417
6620	1.9429	0.7006
6624	1.9739	0.753
6628	1.9978	0.7216
6632	1.6602	0.7196
6636	1.7731	0.8129
6640	1.9674	0.8466
6644	2.1088	0.8359
6648	1.9953	0.8406
6652	2.1351	0.8983
6656	2.1125	0.7905
6660	1.9633	0.841
6664	2.1619	0.8513
6668	1.7495	0.9458
6672	2.0414	0.7702
6676	1.9012	0.852
6680	1.9814	0.8363
6684	2.069	1.0488
6688	2.1167	0.9386
6692	2.128	0.7645
6696	2.207	0.8545
6700	2.1333	0.7701
6704	2.1977	0.9901
6708	2.302	1.1309
6712	2.2778	1.0459
6716	2.0548	1.2125
6720	2.0037	1.1005
6724	2.125	1.2846
6728	2.2942	0.9422
6732	1.9326	1.0166
6736	2.0573	1.298
6740	1.8356	0.8873
6744	1.8259	0.7155
6748	2.0301	0.7699
6752	2.062	0.7882
6756	1.8652	0.9093
6760	1.9272	0.7836
6764	2.3479	0.8417
6768	2.0785	0.7042
6772	1.974	0.7649
6776	2.2654	0.8178
6780	2.0414	0.9632
6784	1.8625	0.7841
6788	1.9705	0.8028
6792	1.9158	0.8985
6796	1.9799	0.9945
6800	2.1003	0.9392
6804	2.3325	0.8588
6808	2.0013	0.7584
6812	1.7242	1.3419
6816	2.124	1.3158
6820	2.115	1.2636
6824	2.1451	1.1774
6828	1.9022	1.0785
6832	2.3118	1.1375
6836	1.9527	1.0846
6840	1.9408	1.0821
6844	1.9893	1.1402
6848	2.117	1.1238
6852	1.7352	1.2237
6856	1.7778	1.2398
6860	1.9163	1.2392
6864	2.085	1.2461
6868	2.0299	1.1356
6872	2.118	1.1063
6876	2.1688	1.2258
6880	2.0284	1.2047
6884	2.025	1.2004
6888	2.0335	1.0972
6892	2.2773	1.1613
6896	2.0103	1.2985
6900	1.9552	1.1531
6904	1.7555	1.1863
6908	2.0451	1.1408
6912	2.1797	1.1989
6916	2.0598	1.255
6920	1.9219	1.1265
6924	2.04	1.0603
6928	2.0333	1.1453
6932	2.0122	1.092
6936	1.7339	1.0994
6940	1.8391	1.1685
6944	1.7957	1.1324
6948	1.9776	1.2628
6952	1.66	1.0026
6956	1.6948	1.0157
6960	2.1212	1.0458
6964	1.7006	1.1047
6968	1.75	1.1705
6972	1.8643	1.0388
6976	1.903	1.1567
6980	1.3718	1.1996
6984	1.8326	1.0914
6988	1.914	1.1899
6992	1.8965	1.2489
6996	2.0665	1.1113
7000	1.9793	1.1132
7004	1.7797	1.0308
7008	1.9108	0.9921
7012	1.6841	0.9397
7016	1.9148	0.9087
7020	2.0528	0.9798
7024	2.056	0.9945
7028	1.9188	1.1021
7032	1.7861	1.1035
7036	1.9411	1.1696
7040	1.8949	1.1391
7044	2.1092	1.1666
7048	2.1701	1.102
7052	2.0069	1.1535
7056	1.9898	1.0796
7060	1.9016	0.7845
7064	2.0724	0.9396
7068	1.9897	0.8678
7072	2.1098	0.9806
7076	1.9831	0.8627
7080	2.021	0.7407
7084	1.7968	0.8604
7088	2.2101	0.9126
7092	2.035	0.875
7096	1.9789	0.9332
7100	2.0602	1.0913
7104	1.9903	0.8485
7108	2.1462	0.9301
7112	2.1106	0.88
7116	1.8019	0.7646
7120	1.9617	0.8756
7124	1.9537	0.9774
7128	1.8948	0.9701
7132	2.1676	1.0475
7136	1.9068	0.9466
7140	2.0674	0.9636
7144	2.2096	0.9555
7148	1.8334	0.912
7152	1.8425	1.056
7156	1.7413	0.8927
7160	1.6219	0.9458
7164	1.8318	1.0237
7168	1.7183	0.8876
7172	1.9257	0.9418
7176	1.9071	0.9662
7180	1.8311	0.9907
7184	2.1331	0.9081
7188	1.9301	0.9831
7192	1.9526	0.9767
7196	2.0036	0.9112
7200	2.0146	0.9199
7204	1.7742	0.923
7208	2.088	1.0312
7212	1.956	0.9179
7216	1.9785	1.0878
7220	1.7712	0.8149
7224	2.2223	0.876
7228	2.0591	0.927
7232	2.0794	0.8288
7236	2.1492	0.8033
7240	2.205	1.0585
7244	2.0864	1.0663
7248	1.7439	1.0018
7252	2.3	1.0379
7256	2.22	1.082
7260	2.3304	1.0762
7264	2.0847	0.9684
7268	1.9877	1.1399
7272	2.165	0.7613
7276	2.0155	0.7268
7280	2.1626	0.7632
7284	2.1504	0.8471
7288	2.0812	0.8747
7292	1.9213	0.7267
7296	2.0564	0.9352
7300	1.728	0.9243
7304	1.7478	0.8828
7308	2.1937	0.8785
7312	1.9549	0.8629
7316	1.9833	0.84
7320	1.9259	0.8828
7324	1.8613	0.7158
7328	2.2283	0.7261
7332	1.9712	0.74
7336	1.8279	0.7215
7340	2.1392	0.7178
7344	2.0381	0.7909
7348	1.8696	0.8106
7352	1.612	0.6711
7356	1.9108	0.7806
7360	1.9906	0.7159
7364	2.0881	0.9462
7368	2.1421	1.4395
7372	2.2872	1.3179
7376	2.1329	1.3045
7380	2.2964	1.4127
7384	1.7327	1.1949
7388	1.6806	1.3353
7392	1.8935	1.2622
7396	1.9761	1.2902
7400	1.8443	1.2165
7404	2.0928	1.1613
7408	1.9718	1.3394
7412	2.0699	1.1246
7416	2.1621	0.5194
7420	2.069	0.6898
7424	1.9689	0.9205
7428	2.2174	1.0495
7432	2.1118	0.419
7436	2.0189	1.2049
7440	2.1677	1.5114
7444	1.8511	1.0393
7448	1.9373	1.1526
7452	1.7892	0.511
7456	2.0372	0.8235
7460	1.9534	0.777
7464	2.1106	0.5244
7468	1.9054	0.531
7472	1.9347	0.4166
7476	1.8157	0.6617
7480	1.9249	0.6135
7484	1.9428	0.5061
7488	1.884	0.8196
7492	1.8715	0.9845
7496	1.8312	0.8221
7500	2.0334	0.6793
7504	1.9802	1.0286
7508	1.7957	0.8312
7512	1.7264	0.7889
7516	2.0656	1.1606
7520	1.9943	1.0113
7524	1.9233	1.0939
7528	1.9139	1.1072
7532	1.9314	1.2888
7536	1.8939	1.3249
7540	2.0414	1.337
7544	1.9417	1.2391
7548	2.2774	1.3997
7552	2.0273	1.4101
7556	2.2262	1.4337
7560	2.1037	1.3411
7564	2.0523	1.3847
7568	2.2156	1.3644
7572	2.168	1.3524
7576	2.0594	1.4197
7580	1.8031	1.3523
7584	2.0771	1.3441
7588	1.9433	1.3543
7592	1.9478	1.3899
7596	1.7684	1.3783
7600	1.9511	1.585
7604	1.8017	1.4292
7608	1.9983	1.4592
7612	1.8925	1.3587
7616	2.0483	1.4208
7620	1.6397	1.5202
7624	1.4122	1.4553
7628	1.8112	1.4416
7632	1.7933	1.2356
7636	1.8833	1.7738
7640	2.0515	1.2704
7644	2.1816	1.1995
7648	2.1826	1.2368
7652	2.1525	1.0203
7656	1.993	0.984
7660	2.0905	1.0455
7664	1.8616	1.0016
7668	1.8955	0.8657
7672	2.0117	1.1077
7676	1.8985	0.962
7680	1.8371	1.0919
7684	1.7901	1.098
7688	1.7955	1.1558
7692	1.87	1.1519
7696	1.9982	1.2315
7700	2.0561	1.0775
7704	2.005	1.2166
7708	1.8676	1.1723
7712	1.5646	1.106
7716	1.8775	1.0575
7720	1.5085	1.1627
7724	1.9789	1.1709
7728	1.9126	1.2198
7732	1.9607	1.1493
7736	1.734	1.0441
7740	1.7676	1.1023
7744	1.7619	1.2723
7748	1.9744	1.2518
7752	1.9891	1.1428
7756	2.1843	1.1874
7760	1.8824	1.0755
7764	1.9809	1.1546
7768	1.7526	1.1935
7772	1.8052	1.0658
7776	1.9758	1.119
7780	2.1272	1.1109
7784	1.996	1.1947
7788	2.0979	0.965
7792	2.0024	0.7979
7796	2.0553	1.1982
7800	1.987	0.9839
7804	1.8051	0.8285
7808	1.7522	0.8502
7812	1.5815	1.0362
7816	1.6822	0.9225
7820	1.8281	0.7714
7824	1.8187	1.4303
7828	1.9496	1.5402
7832	1.9144	1.4138
7836	2.259	1.9449
7840	2.3197	1.6728
7844	2.0816	1.5344
7848	2.0811	1.6174
7852	2.0452	1.3794
7856	2.2356	1.3027
7860	2.3447	1.5825
7864	1.9715	1.5555
7868	1.7052	1.5445
7872	1.7979	1.6208
7876	1.8006	1.6254
7880	1.8708	1.4623
7884	1.8473	1.5597
7888	1.7104	1.4374
7892	2.1594	1.8525
7896	2.0125	1.6365
7900	2.0385	1.6483
7904	2.009	1.4382
7908	2.0151	1.5865
7912	2.0235	1.558
7916	1.9221	1.427
7920	2.1974	1.4932
7924	2.4816	1.5446
7928	1.9756	1.6617
7932	2.0897	1.6346
7936	2.0133	1.6286
7940	1.8645	1.7047
7944	1.8868	1.622
7948	1.8689	1.5191
7952	2.0375	1.5725
7956	2.0068	1.4002
7960	2.0889	1.463
7964	2.0588	1.3891
7968	2.0064	1.4617
7972	2.1557	1.4307
7976	1.9331	1.6809
7980	1.8263	1.4433
7984	2.13	1.2716
7988	2.1063	1.4634
7992	1.9746	1.4524
7996	1.9584	1.3478
[truncated: 10,501 more rows]

## Sheet: RMSF
Time	3GR	PLM
1
2
3
4	2.9011	2.836
5	1.4543	1.6436
6	0.8614	0.9167
7	1.0781	1.2777
8	0.6701	0.6396
9	0.7075	0.6945
10	1.344	1.327
11	0.6645	0.6891
12	0.6774	0.6018
13	0.7556	0.6421
14	1.2499	1.1498
15	0.6762	0.5847
16	0.7842	0.6277
17	1.6157	1.3698
18	1.7843	0.7161
19	1.1774	0.8731
20	2.0668	1.4101
21	1.5611	1.0325
22	1.7127	0.9303
23	2.1334	1.1703
24	2.0683	1.2424
25	2.1186	1.2441
26	2.1509	1.3542
27	2.2143	0.7168
28	2.4757	1.3281
29	1.4197	0.8598
30	1.5541	1.0658
31	1.3365	0.8137
32	0.788	0.5888
33	0.9372	0.4867
34	0.6193	0.5752
35	0.7558	0.6125
36	1.0268	1.0447
37	0.7162	0.6155
38	0.674	0.6365
39	1.2917	1.9563
40	1.3644	1.833
41	1.3715	1.3008
42	1.5524	1.6696
43	0.8671	0.7781
44	0.7572	0.9284
45	0.765	0.7522
46	0.728	0.7227
47	0.6643	0.6552
48	0.7633	0.7668
49	0.7669	0.6363
50	0.9323	0.6559
51	1.1584	0.5742
52	1.4843	1.2525
53	1.15	0.9419
54	1.1175	0.6985
55	1.5798	1.3635
56	0.9744	0.7203
57	1.0079	0.944
58	1.0751	1.0835
59	0.7836	0.7551
60	0.8034	1.0428
61	1.0639	1.0662
62	0.9132	0.842
63	0.7347	0.6637
64	1.1367	1.0846
65	0.7401	0.6776
66	0.665	0.6951
67	0.9395	0.7934
68	0.6911	0.5881
69	1.0862	0.8857
70	1.1451	1.0194
71	0.6469	0.5968
72	0.9307	0.9861
73	0.7501	0.6315
74	0.9295	0.7101
75	0.84	0.7757
76	0.7034	0.6375
77	0.7741	0.8823
78	0.8521	0.8989
79	1.1033	1.1495
80	0.9808	0.9704
81	0.978	0.8957
82	0.8534	0.8247
83	0.8042	0.787
84	0.7977	0.8477
85	1.5769	1.594
86	1.1282	1.0135
87	0.7076	0.6974
88	1.3202	1.1708
89	1.0465	1.004
90	1.3535	1.3122
91	1.2394	1.1459
92	1.2684	1.1812
93	1.0947	0.8188
94	1.2169	1.2345
95	0.8356	0.9131
96	1.6424	1.3413
97	1.4094	1.2468
98	2.3999	1.9144
99	1.5734	1.2652
100	2.0364	1.7109
101	1.2579	0.9798
102	1.3191	1.1023
103	1.5287	1.039
104	1.1419	1.0076
105	1.008	0.9709
106	1.0077	1.0238
107	0.9038	0.8358
108	1.3572	0.9585
109	0.9616	1.2079
110	1.0818	1.2559
111	1.0221	1.296
112	1.3808	1.291
113	2.6678	3.0094
